# Supplementary material for: Thin lamellar films with enhanced mechanical properties for durable radiative cooling
Source: Nat Commun. 2023 Oct 2;14:6129. doi: 10.1038/s41467-023-41797-3 (PMC10545832; doi:10.1038/s41467-023-41797-3)
Supplement: Supplementary file 8 — Source Data [file 41467_2023_41797_MOESM8_ESM.xlsx]

## Sheet: Figure 2a
Tensile stress-strain curves of ANFs/Mica@TiO2 composites via different preparation methods.
Solvent exchange-Reprotonation													Solvent exchange													H2O-stirring
Mica@TiO2 loading (wt%)													Mica@TiO2 loading (wt %)													Mica@TiO2 loading (wt %)
0		10		30		50		70		90			0		10		30		50		70		90			0		10		30		50		70		90
Strain (%)	Stress (MPa)	Strain (%)	Stress (MPa)	Strain (%)	Stress (MPa)	Strain (%)	Stress (MPa)	Strain (%)	Stress (MPa)	Strain (%)	Stress (MPa)		Strain (%)	Stress (MPa)	Strain (%)	Stress (MPa)	Strain (%)	Stress (MPa)	Strain (%)	Stress (MPa)	Strain (%)	Stress (MPa)	Strain (%)	Stress (MPa)		Strain (%)	Stress (MPa)	Strain (%)	Stress (MPa)	Strain (%)	Stress (MPa)	Strain (%)	Stress (MPa)	Strain (%)	Stress (MPa)	Strain (%)	Stress (MPa)
0	0.06628	0	0.06438	0	0.0094	0	-0.0555	0	0.02681	0	0.03856		0	0.12541	0	0.2184	0	0.06438	0	0.07666	0	0.02927	0	0.03576		0	0.0451	0	0.06041	0	0.04789	0	0.04886	0	0.02406	0	0.0415
0.03936	0.24827	0.0362	0.12005	0.0362	0.08402	0.03871	0.16455	0.03753	0.05795	0.03654	0.07744		0.03837	0.24072	0.03369	0.37228	0.0356	0.13079	0.0361	0.12051	0.04176	0.03435	0.03461	0.06536		0.03557	0.1298	0.03865	0.09557	0.03566	0.08488	0.03581	0.23779	0.03486	0.04772	0.03777	0.0759
0.07366	0.65132	0.07474	0.57839	0.07482	0.18281	0.07351	0.19924	0.07431	0.16622	0.07542	0.13782		0.07444	0.50597	0.07564	0.52483	0.07564	0.28607	0.07558	0.36865	0.07776	0.07058	0.07298	0.15132		0.07533	0.14703	0.07535	0.16219	0.07395	0.5319	0.07395	0.579	0.07593	0.08217	0.0722	0.43531
0.11575	1.33236	0.11004	1.53196	0.11004	0.63591	0.11464	0.32216	0.11328	0.37493	0.11031	0.30812		0.11317	0.9307	0.1115	0.83821	0.11161	0.60124	0.1095	0.89816	0.11577	0.08366	0.10611	0.23899		0.11127	0.2652	0.11384	0.26788	0.11074	1.60286	0.11104	1.09901	0.11072	0.19353	0.11213	0.69153
0.15193	2.32834	0.15138	3.12143	0.15107	1.7135	0.14973	0.87242	0.15156	0.81967	0.15137	0.58734		0.14695	1.51268	0.14887	1.21863	0.15128	1.00347	0.15086	1.61405	0.15086	0.86251	0.1478	0.8474		0.1505	0.5079	0.14882	0.39531	0.1494	2.99117	0.14977	1.74056	0.14917	0.71535	0.14923	0.99767
0.19024	3.78397	0.18788	4.83636	0.1878	3.03865	0.18958	1.86923	0.18774	1.53315	0.18648	0.95869		0.18805	2.3309	0.18474	1.58596	0.18522	1.609	0.18568	2.4	0.19038	2.69095	0.1827	1.77775		0.1845	0.70134	0.19009	0.75122	0.18439	4.48051	0.18454	2.46431	0.18381	1.56387	0.18619	1.50208
0.22681	5.38217	0.22559	6.98617	0.22529	4.63649	0.22423	3.0444	0.22716	2.31959	0.22642	1.42979		0.22235	3.08107	0.22496	2.05484	0.22662	2.3172	0.22554	3.41293	0.2278	4.41361	0.21989	2.63258		0.2256	1.02633	0.22491	1.38731	0.22552	6.21448	0.22552	3.32311	0.22473	2.95588	0.22314	1.87925
0.26594	7.08725	0.26338	9.04075	0.26315	6.33973	0.26535	4.88637	0.26378	3.34976	0.261	1.84805		0.26086	3.97638	0.26143	2.66948	0.26161	3.08654	0.25916	4.29388	0.26491	6.04	0.25531	3.26459		0.26028	1.49978	0.26349	2.30793	0.26044	7.63556	0.26044	4.16208	0.26087	4.27034	0.2604	2.25368
0.30394	8.83031	0.30132	10.929	0.30124	8.04805	0.30082	6.49268	0.30268	4.15323	0.30207	2.32394		0.29434	4.84408	0.29902	3.24893	0.30135	3.90359	0.30135	5.3755	0.30173	7.61829	0.2939	3.95709		0.29884	1.96478	0.29794	3.17462	0.29902	9.15887	0.2991	5.22289	0.29902	5.50432	0.29825	2.60649
0.34028	10.5	0.33979	12.9904	0.33986	9.85632	0.33976	8.11197	0.33764	5.54361	0.33756	2.76859		0.33537	5.82833	0.33511	3.92247	0.33499	4.72554	0.3373	6.43255	0.33989	9.02579	0.33146	4.57723		0.33381	2.45523	0.33891	4.1887	0.33356	10.4062	0.33371	6.31817	0.33388	6.53261	0.33453	2.85753
0.37859	12.3038	0.37569	14.8625	0.37546	11.3559	0.37366	9.42685	0.3788	6.45131	0.37651	3.30381		0.37048	6.70905	0.37383	4.67931	0.37722	5.79142	0.3749	7.46407	0.37851	10.2736	0.36681	5.05821		0.37469	3.16491	0.37508	5.10317	0.37447	11.9386	0.37447	7.59459	0.37488	7.65795	0.37275	3.11953
0.41682	14.0967	0.41529	16.8227	0.41536	13.0504	0.41523	11.0773	0.41399	7.32975	0.41042	3.72744		0.40907	7.64804	0.41173	5.43489	0.41319	6.57862	0.41093	8.4221	0.41368	11.3005	0.40414	5.65832		0.40988	3.71253	0.41343	6.05235	0.41066	13.1532	0.41074	8.76247	0.41109	8.49161	0.40919	3.34044
0.45474	15.7948	0.45217	18.6829	0.45216	14.6478	0.45214	12.6677	0.45401	9.35372	0.45216	4.15958		0.44284	8.51194	0.44797	6.08795	0.45082	7.47957	0.45124	9.4436	0.45357	12.5269	0.44133	5.96024		0.44904	4.37228	0.44818	6.8725	0.44902	14.3636	0.44917	10.0314	0.44887	9.26715	0.44785	3.5584
0.49063	17.4112	0.49064	20.6224	0.49063	16.1528	0.49003	14.2096	0.48875	9.64247	0.48885	4.61729		0.48417	9.49486	0.48759	6.86918	0.4871	8.37404	0.48771	10.3487	0.48956	13.3703	0.47823	6.4036		0.48297	5.03906	0.48945	7.83708	0.48363	15.5067	0.48371	11.0438	0.48373	10.0543	0.4822	3.7721
0.53113	19.267	0.52593	22.21	0.5257	17.5271	0.52633	15.561	0.52983	10.4344	0.52683	5.08385		0.51913	10.3936	0.52391	7.60133	0.52714	9.2318	0.52524	11.2534	0.52795	14.2906	0.51365	6.86327		0.52399	5.73777	0.52563	8.68473	0.52514	16.7679	0.52529	12.3089	0.5236	10.7465	0.52273	3.86849
0.56686	20.872	0.56704	24.3113	0.56689	19.2559	0.56595	16.9188	0.5654	12.009	0.56322	5.47679		0.55668	11.2856	0.56315	8.37894	0.56372	10.0614	0.56164	12.1441	0.56296	15.0182	0.5529	7.11556		0.55994	6.34057	0.5633	9.4538	0.5611	17.7299	0.56118	13.3879	0.56101	11.3062	0.55715	4.04211
0.60638	22.6112	0.60271	25.9649	0.60263	20.5368	0.60391	18.253	0.6046	12.8177	0.60293	5.83409		0.59179	12.1313	0.59752	9.0037	0.6012	10.812	0.60052	12.9973	0.6033	15.9282	0.58758	7.40532		0.59753	7.05212	0.59827	10.2321	0.59902	18.7905	0.59925	14.3202	0.59797	11.997	0.59716	4.2618
0.6409	24.049	0.64209	27.7569	0.64224	22.0297	0.64036	19.3491	0.63843	13.387	0.64075	6.23052		0.63074	13.0383	0.63819	9.76748	0.6377	11.4849	0.63857	13.7921	0.63907	16.5309	0.62699	7.78032		0.6328	7.63441	0.63834	11.143	0.63386	19.7939	0.63379	15.2289	0.63522	12.597	0.63002	4.35748
0.68268	25.9648	0.67663	29.3759	0.67655	23.3014	0.67847	20.7245	0.68019	14.571	0.67745	6.61031		0.66815	13.9489	0.67353	10.4749	0.67638	12.2474	0.67452	14.5296	0.67791	17.2243	0.65968	7.96453		0.67225	8.23689	0.67557	11.8564	0.67409	20.7546	0.67424	16.2357	0.67248	13.0056	0.67212	4.49528
0.71827	27.3536	0.71865	31.164	0.71857	24.7724	0.71531	22.0364	0.71712	15.4947	0.71542	6.9668		0.70459	14.7369	0.71202	11.1621	0.71469	13.0136	0.71408	15.3803	0.71203	17.7942	0.70196	8.35154		0.70939	8.8939	0.71257	12.5779	0.71125	21.6894	0.71133	17.0795	0.71071	13.4923	0.70713	4.62608
0.75672	28.9742	0.75409	32.7462	0.75394	26.0603	0.75455	23.3145	0.75503	16.276	0.75242	7.27589		0.74088	15.5856	0.74759	11.8377	0.75074	13.5557	0.75048	16.0129	0.75417	18.5289	0.73538	8.54662		0.74661	9.50834	0.74994	13.3498	0.74834	22.5577	0.74857	17.9438	0.74684	13.9397	0.74521	4.75708
0.79178	30.4432	0.79279	34.4571	0.79248	27.3551	0.7898	24.2865	0.79158	17.1263	0.79137	7.59578		0.7791	16.4274	0.78826	12.5367	0.79041	14.2799	0.78974	16.7492	0.78963	19.0035	0.77361	8.74156		0.78352	10.1605	0.78716	14.0209	0.78543	23.4168	0.78551	18.7311	0.78544	14.512	0.78015	4.8688
0.83349	32.0955	0.82793	35.9206	0.82792	28.4977	0.82972	25.3992	0.83138	17.8993	0.82686	7.8418		0.81665	17.2483	0.82368	13.1931	0.82683	14.9117	0.82426	17.4381	0.82878	19.5447	0.80718	8.98227		0.82186	10.7646	0.82544	14.7212	0.82311	24.2272	0.82319	19.416	0.8218	14.7677	0.82061	4.98813
0.8696	33.4479	0.86897	37.5566	0.86873	29.8382	0.86572	26.4163	0.86944	18.8504	0.86664	8.21339		0.85168	17.9756	0.86307	13.9225	0.86605	15.5014	0.86517	18.1704	0.86207	19.9701	0.84806	9.23656		0.85885	11.2397	0.86161	15.326	0.86117	25.0741	0.86118	20.2167	0.86078	15.2196	0.85652	5.0894
0.90858	34.9924	0.90577	39.0283	0.90546	30.9829	0.90466	27.669	0.90599	19.5822	0.90266	8.46039		0.89042	18.7922	0.89699	14.4919	0.90052	16.0372	0.90052	18.8192	0.90338	20.5362	0.88326	9.42935		0.89509	11.8772	0.90041	16.0116	0.89736	25.8162	0.89782	20.8738	0.89519	15.5742	0.89437	5.20619
0.94273	36.2714	0.94439	40.5783	0.94393	32.1784	0.93968	28.6336	0.94405	20.2543	0.94161	8.75414		0.92634	19.503	0.93841	15.1756	0.94153	16.7094	0.93917	19.4891	0.93982	20.9196	0.92096	9.63773		0.93425	12.5392	0.93673	16.6395	0.93587	26.6474	0.93581	21.5728	0.93611	16.0165	0.92901	5.28331
0.98504	37.8019	0.97938	41.9179	0.9793	33.2865	0.98148	29.9281	0.98121	20.9948	0.97657	8.97776		0.96471	20.3038	0.97435	15.786	0.97691	17.2072	0.97482	20.0643	0.97769	21.3451	0.95513	9.8607		0.97027	12.9585	0.9756	17.244	0.97266	27.2628	0.97267	22.1905	0.97053	16.2663	0.96969	5.36925
1.02131	39.1799	1.02034	43.4902	1.02026	34.476	1.01643	30.6642	1.02025	21.8311	1.01854	9.31388		0.99856	20.9911	1.0121	16.3246	1.01559	17.7664	1.01573	20.8066	1.01331	21.7449	0.99564	9.95981		1.00943	13.5617	1.01028	17.7502	1.01155	28.0853	1.0117	22.8497	1.01063	16.6542	1.00553	5.55109
1.05931	40.5734	1.05775	44.8749	1.05775	35.6575	1.05507	31.5711	1.05589	22.3711	1.05343	9.56063		1.03914	21.7299	1.04714	16.8741	1.05112	18.2399	1.05123	21.3638	1.0526	22.1806	1.03194	10.2223		1.04343	14.0755	1.0511	18.4358	1.04601	28.6265	1.04632	23.3248	1.04362	16.8244	1.04233	5.57453
1.09557	41.7978	1.09486	46.2377	1.09463	36.7235	1.08987	32.6268	1.09569	23.1478	1.09223	9.7595		1.07373	22.3699	1.08736	17.5662	1.09213	18.8057	1.09071	21.9934	1.09024	22.5759	1.06884	10.3847		1.0852	14.5766	1.08563	18.8686	1.08684	29.4072	1.08693	24.0613	1.08596	17.3281	1.07959	5.62648
1.13456	43.1494	1.1325	47.5888	1.13241	37.7899	1.13099	33.8953	1.13187	23.8411	1.12697	9.96055		1.11314	23.1018	1.12413	18.0919	1.12781	19.2916	1.1247	22.5069	1.12773	22.8269	1.10433	10.6274		1.11958	15.1285	1.12585	19.4541	1.12146	29.9367	1.12154	24.5047	1.12105	17.5354	1.11692	5.78813
1.17309	44.5438	1.17021	48.9705	1.1702	38.9237	1.1676	34.6224	1.17098	24.4877	1.16803	10.2328		1.14698	23.6866	1.1618	18.6371	1.1671	19.8358	1.16607	23.1313	1.16424	23.2807	1.14211	10.6895		1.15858	15.5855	1.15888	19.8548	1.16177	30.5928	1.16185	25.1057	1.1592	17.8103	1.15529	5.85845
1.20898	45.6968	1.20921	50.3489	1.20912	39.9983	1.20571	35.4051	1.20595	24.9515	1.20465	10.4197		1.18765	24.4154	1.19849	19.1956	1.20119	20.1612	1.20202	23.6848	1.20226	23.5871	1.18004	10.8872		1.19221	16.0028	1.20112	20.4792	1.19481	31.0739	1.19504	25.5038	1.19429	18.0855	1.19053	5.89143
1.24743	46.9496	1.2445	51.4654	1.24434	40.8815	1.24111	36.2479	1.24794	25.7061	1.2427	10.4284		1.22246	24.9425	1.23736	19.7191	1.24266	20.6863	1.23999	24.1985	1.2408	23.8886	1.21465	11.0516		1.23369	16.4584	1.23617	20.8876	1.23707	31.8355	1.23723	26.0955	1.23506	18.4427	1.22979	6.01522
1.28483	48.1539	1.28425	52.8259	1.28432	42.0691	1.28193	37.2407	1.28298	26.2979	1.27804	10.5567		1.26075	25.5914	1.27465	20.1509	1.27863	21.1753	1.27497	24.7035	1.27597	24.0958	1.25257	11.3081		1.26918	16.9266	1.27437	21.3683	1.27206	32.2562	1.27214	26.501	1.27119	18.6674	1.26615	6.09305
1.32434	49.3874	1.32045	53.9524	1.32029	42.897	1.31899	38.1279	1.32172	26.8958	1.31903	10.7246		1.294	26.1759	1.31127	20.6691	1.31649	21.6005	1.31528	25.2692	1.31563	24.5567	1.28866	11.3128		1.30789	17.3578	1.30942	21.7869	1.31027	32.8339	1.3105	26.9797	1.30905	18.9186	1.30348	6.2001
1.3597	50.4524	1.36036	55.2179	1.36027	44.0018	1.35642	38.9745	1.35668	27.4181	1.35602	10.1255		1.33526	26.7154	1.35021	21.209	1.35179	21.9422	1.3522	25.759	1.35102	24.7201	1.32732	11.6853		1.34212	17.8422	1.35054	22.2967	1.34548	33.3693	1.34557	27.3895	1.34414	19.1658	1.33909	6.20568
1.39982	51.6589	1.39535	56.298	1.39511	44.7742	1.39265	39.7949	1.39784	27.7979	1.39392	10.6875		1.37096	27.2677	1.38653	21.6078	1.3919	22.3638	1.38996	26.187	1.39069	25.1019	1.3623	11.6026		1.38374	18.2594	1.38671	22.6769	1.38647	33.9047	1.38663	27.9435	1.38453	19.4255	1.37999	6.33141
1.43525	52.7148	1.43623	57.6514	1.43607	45.8179	1.43189	40.4203	1.43447	28.429	1.43009	11.0312		1.40829	27.8509	1.42555	22.1257	1.42893	22.8169	1.42688	26.8174	1.42428	25.1763	1.40178	11.8012		1.41901	18.623	1.42461	23.1424	1.42258	34.3779	1.42259	28.2837	1.42074	19.6496	1.41434	6.43298
1.47499	53.9185	1.47145	58.5504	1.47129	46.7529	1.46978	41.1593	1.47283	29.3227	1.46912	11.2479		1.44406	28.3214	1.45977	22.465	1.46649	23.2117	1.46576	27.2779	1.46605	25.7074	1.43705	12.0851		1.45682	19.0166	1.45981	23.4938	1.46064	34.8959	1.46073	28.7259	1.45762	19.8408	1.45376	6.43288
1.50899	54.7935	1.51121	59.7852	1.5112	47.7413	1.50631	41.9887	1.50825	29.4229	1.50687	11.4615		1.48295	28.8537	1.50149	22.9775	1.50367	23.6137	1.50322	27.6913	1.50121	25.8578	1.47549	12.0902		1.49262	19.4324	1.50033	23.9118	1.49548	35.293	1.49549	29.1318	1.49518	20.1363	1.48676	6.50238
1.55115	56.0653	1.54491	60.7383	1.54483	48.4331	1.54464	42.9008	1.54918	29.8587	1.54356	11.6421		1.52065	29.401	1.53653	23.4211	1.54243	23.9995	1.53969	28.1627	1.53975	26.1398	1.5087	12.1752		1.53155	19.8304	1.53636	24.3069	1.53631	35.8312	1.53655	29.5404	1.53251	20.2966	1.52975	6.59868
1.58658	57.0059	1.58746	61.9723	1.58745	49.6072	1.58148	43.5055	1.58641	30.6587	1.58206	11.8643		1.55635	29.8203	1.57525	23.8327	1.57991	24.3982	1.5788	28.7536	1.575	26.3552	1.5495	12.5365		1.56951	20.1378	1.57321	24.6593	1.57235	36.2737	1.57236	29.8732	1.57119	20.5696	1.5641	6.68087
1.62595	58.0422	1.62321	62.8664	1.62312	50.3964	1.62042	44.2352	1.62409	31.0888	1.61883	11.9765		1.59375	30.3226	1.60924	24.1562	1.61656	24.7056	1.61527	29.1054	1.61639	26.7565	1.58381	12.5247		1.60598	20.492	1.61103	25.0646	1.60936	36.671	1.60953	30.2185	1.6062	20.7148	1.60254	6.71537
1.66093	58.8793	1.66198	63.947	1.66189	51.2081	1.65612	44.7366	1.66019	31.5261	1.65794	12.2058		1.62989	30.7337	1.65081	24.6435	1.65577	25.148	1.6546	29.6149	1.65148	26.8669	1.62263	12.6609		1.64319	20.8842	1.64818	25.3724	1.6469	37.1642	1.64676	30.5833	1.64607	20.987	1.63674	6.83349
1.70233	60.0583	1.69735	64.8216	1.69734	51.9708	1.69626	45.4731	1.69961	31.7918	1.6935	12.3129		1.66848	31.2	1.68623	24.9868	1.69213	25.4647	1.68867	29.9047	1.69032	27.1702	1.65554	12.8312		1.68116	21.2667	1.6869	25.744	1.68436	37.5453	1.68467	30.9345	1.68236	21.1297	1.67735	6.79046
1.73897	60.8793	1.73831	66.0172	1.73822	52.8697	1.73181	46.1892	1.73752	32.3209	1.73351	12.5179		1.703	31.6349	1.72532	25.3937	1.73149	25.8536	1.73034	30.4961	1.72413	27.352	1.69693	12.9442		1.71927	21.5994	1.72218	26.0531	1.7231	38.0302	1.72311	31.369	1.71991	21.4356	1.71371	6.88199
1.77728	61.7883	1.77564	66.7264	1.77541	53.654	1.77113	47.01	1.77415	32.9176	1.76923	12.6114		1.7424	31.9833	1.75954	25.6991	1.76573	26.0725	1.76523	30.7977	1.76642	27.6898	1.73257	13.0734		1.75439	21.8649	1.76172	26.4828	1.75824	38.315	1.75863	31.5576	1.75545	21.5156	1.75081	6.97017
1.81248	62.6248	1.81328	67.6598	1.81319	54.4085	1.80563	47.4235	1.81251	33.1962	1.80818	12.7724		1.77788	32.4116	1.80148	26.1475	1.8075	26.5661	1.80457	31.3119	1.80189	27.8872	1.76917	13.2163		1.79377	22.2829	1.79812	26.7049	1.79765	38.8089	1.79774	32.0276	1.79674	21.8105	1.78613	7.0482
1.85245	63.5632	1.84978	68.6121	1.8497	55.1328	1.8469	48.0915	1.84944	33.556	1.84261	12.8845		1.81587	32.9095	1.83683	26.409	1.84228	26.813	1.83841	31.6716	1.83961	28.101	1.80466	13.4499		1.82994	22.5304	1.83572	27.0882	1.83428	39.1714	1.83445	32.3126	1.83123	21.9448	1.82546	7.1173
1.88992	64.3961	1.88818	69.4959	1.88809	55.8771	1.88162	48.5622	1.88863	34.1189	1.88428	13.1281		1.85054	33.1193	1.87495	26.7628	1.88134	27.2082	1.88022	32.2298	1.87552	28.3437	1.84399	13.4765		1.86857	22.7864	1.87144	27.3615	1.87167	39.584	1.87191	32.6534	1.87081	22.148	1.86331	7.10573
1.92732	65.2014	1.92664	70.3114	1.92641	56.6865	1.92192	49.248	1.92458	34.3577	1.91909	13.2162		1.89186	33.6916	1.91066	27.1302	1.91551	27.4316	1.91572	32.5236	1.91504	28.5973	1.8803	13.5159		1.90273	23.1684	1.91294	27.7551	1.90764	39.8796	1.9078	32.8506	1.90395	22.2204	1.8999	7.23724
1.96419	66.0077	1.96322	71.0636	1.96306	57.3269	1.95551	49.8196	1.9646	34.8138	1.95933	13.3435		1.92601	33.9421	1.95036	27.4739	1.95735	27.876	1.95475	32.9874	1.95298	28.812	1.91682	13.8164		1.94383	23.5211	1.94716	28.0044	1.94877	40.4292	1.94901	33.2782	1.94704	22.5536	1.93737	7.28787
2.00317	66.839	2.00146	71.9913	2.0016	58.0844	1.99799	50.6376	2.00032	35.217	1.99286	13.4575		1.96423	34.3509	1.9881	27.7827	1.99288	28.1847	1.98905	33.3183	1.98905	28.9729	1.95261	13.7958		1.97865	23.708	1.98708	28.328	1.98338	40.6759	1.98355	33.545	1.98168	22.6809	1.97373	7.21644
2.04163	67.6241	2.03918	72.7413	2.03924	58.7272	2.03384	51.0669	2.03967	35.5768	2.03535	13.6579		1.998	34.6591	2.02487	28.0047	2.03194	28.5211	2.03116	33.8297	2.02691	29.2884	1.99054	13.8507		2.01825	24.1498	2.02019	28.5156	2.02324	41.1193	2.02333	33.9119	2.02028	22.8938	2.013	7.43014
2.07767	68.3268	2.07795	73.5973	2.07786	59.5062	2.07188	51.5184	2.07426	35.7811	2.07137	13.7604		2.03874	34.9414	2.06194	28.3364	2.06633	28.792	2.06658	34.1598	2.0647	29.4147	2.02803	14.1798		2.05248	24.335	2.06333	28.9313	2.05621	41.3379	2.05645	33.995	2.05462	22.9895	2.04652	7.414
2.11748	69.2111	2.11354	74.2369	2.1136	60.0721	2.10773	51.9584	2.11571	36.2963	2.10927	13.8838		2.07458	35.4501	2.10028	28.69	2.10825	29.188	2.10501	34.6214	2.10227	29.6646	2.0633	14.1462		2.09336	24.6501	2.09793	29.1044	2.09959	41.8205	2.09968	34.4907	2.09524	23.2233	2.08668	7.41958
2.15375	69.8517	2.15443	75.1303	2.15441	60.8736	2.14803	52.6912	2.15045	36.6282	2.14528	14.0246		2.11214	35.6755	2.1384	28.9378	2.14385	29.4599	2.14074	34.9412	2.13833	29.8172	2.1027	14.1814		2.12885	24.9876	2.1365	29.4343	2.13398	42.0965	2.134	34.6746	2.1319	23.3749	2.12192	7.50573
2.1922	70.6531	2.1898	75.8	2.18971	61.4193	2.18501	53.3496	2.19086	37.0242	2.18559	14.1206		2.14672	35.9497	2.17389	29.173	2.18216	29.8057	2.18037	35.312	2.1783	30.1657	2.13768	14.5176		2.16719	25.1906	2.17081	29.6408	2.17272	42.4589	2.17288	34.9181	2.16901	23.4886	2.16089	7.59899
2.22779	71.2989	2.22864	76.6346	2.22855	62.1259	2.22237	53.6997	2.22454	37.2965	2.22244	14.2699		2.18709	36.3859	2.21306	29.5754	2.21799	30.0289	2.2182	35.6985	2.21332	30.2302	2.17664	14.6015		2.20104	25.484	2.21148	29.9465	2.20711	42.6943	2.20705	35.1581	2.20469	23.6952	2.19561	7.586
2.26821	72.1202	2.26363	77.1588	2.26354	62.6328	2.25912	54.0848	2.26713	37.4798	2.26004	14.3493		2.22353	36.6529	2.2496	29.7526	2.2575	30.3231	2.2549	36.0087	2.25328	30.5037	2.20977	14.5612		2.24229	25.7216	2.2484	30.2216	2.24779	43.126	2.24811	35.529	2.24389	23.8391	2.23666	7.60254
2.30463	72.7911	2.3049	78.012	2.30473	63.3984	2.29844	54.6497	2.30315	38.1937	2.2965	14.4649		2.26034	36.9712	2.28847	30.0174	2.29551	30.6659	2.29213	36.4174	2.28672	30.6281	2.2505	14.7779		2.27861	26.0145	2.28555	30.4862	2.28443	43.4379	2.28452	35.7627	2.28205	24.053	2.2722	7.60974
2.34346	73.4991	2.34117	78.7297	2.34116	63.9541	2.33557	55.1399	2.34114	38.2914	2.33591	14.5859		2.29626	37.216	2.32276	30.303	2.33223	30.8633	2.33041	36.7698	2.32961	31.028	2.28466	14.872		2.3162	26.3551	2.32127	30.672	2.32181	43.7072	2.32198	36.0247	2.31863	24.1865	2.31042	7.77788
2.37829	73.9786	2.38002	79.4651	2.37978	64.5988	2.37172	55.5501	2.37716	38.1758	2.37291	14.7093		2.33433	37.5847	2.36381	30.6337	2.36979	31.1667	2.36884	37.1932	2.36343	31.0455	2.32281	15.0004		2.35259	26.519	2.3603	30.9462	2.35733	44.0613	2.35727	36.2334	2.35663	24.3459	2.3444	7.59838
2.42075	74.9165	2.41478	79.9276	2.41462	65.0842	2.41074	56.2736	2.41771	39.0434	2.40953	14.7652		2.37137	37.8354	2.399	30.8087	2.40772	31.4312	2.40433	37.4179	2.4025	31.336	2.35727	15.0536		2.39145	26.766	2.39857	31.2443	2.39681	44.3927	2.39706	36.5406	2.39277	24.4333	2.37181	5.00122
2.45603	75.4463	2.4568	80.8134	2.45671	65.8675	2.44772	56.655	2.45456	39.3689	2.4484	14.8956		2.40766	38.0764	2.43877	31.1582	2.44618	31.7501	2.44382	37.8707	2.43661	31.4066	2.39771	15.154		2.42963	27.1523	2.43527	31.4046	2.43487	44.719	2.43497	36.8427	2.43219	24.721
2.49539	76.1579	2.49285	81.4266	2.49276	66.367	2.48711	57.0928	2.4921	39.3887	2.48532	14.9651		2.44543	38.3804	2.47299	31.3299	2.48171	31.8768	2.48022	38.1963	2.47808	31.7473	2.43276	15.2686		2.46535	27.3597	2.47346	31.7592	2.47166	44.9825	2.47191	37.0299	2.46601	24.6899
2.52947	76.6287	2.53162	82.0332	2.53161	66.9684	2.52161	57.3636	2.52887	39.6885	2.52473	15.1032		2.48143	38.7318	2.51418	31.6866	2.52137	32.3013	2.51917	38.541	2.51377	31.9366	2.47135	15.4527		2.50354	27.605	2.50956	31.9226	2.50957	45.3348	2.50937	37.3213	2.50656	24.9452
2.5711	77.3613	2.56624	82.5885	2.56622	67.416	2.56243	57.971	2.56837	40.187	2.55932	15.1325		2.52002	38.9342	2.54953	31.8931	2.55772	32.5455	2.55362	38.8075	2.55216	32.1526	2.50448	15.5036		2.53963	27.8228	2.54896	32.2211	2.54599	45.5831	2.54608	37.5061	2.54157	25.06
2.60744	78.0022	2.60728	83.3645	2.60703	68.1052	2.59836	58.3684	2.60537	40.5146	2.60023	15.2775		2.55512	39.1997	2.58847	32.1419	2.59671	32.8623	2.59498	39.3041	2.58688	32.2524	2.54558	15.5664		2.57871	28.1242	2.58266	32.3529	2.58532	45.9222	2.58534	37.7977	2.58069	25.2197
2.64567	78.6374	2.64438	83.9255	2.64429	68.6316	2.6364	58.8914	2.642	40.581	2.63624	15.3773		2.59416	39.5088	2.62209	32.3505	2.63118	32.9698	2.62995	39.4894	2.62789	32.5654	2.58115	15.7171		2.61331	28.3191	2.62326	32.6742	2.61919	46.0706	2.61951	37.9265	2.61556	25.2975
2.68185	79.1392	2.68202	84.529	2.682	69.1128	2.67187	59.2628	2.68112	40.9786	2.67422	15.483		2.62949	39.7085	2.66358	32.6724	2.67265	33.3726	2.66996	39.9653	2.66493	32.7543	2.61797	15.7215		2.65344	28.5769	2.65861	32.855	2.6595	46.5238	2.65959	38.297	2.65708	25.5647
2.72114	79.7781	2.71913	85.1795	2.71919	69.6964	2.71345	59.795	2.71805	41.2649	2.70956	15.5083		2.6683	40.0785	2.6999	32.8598	2.70757	33.5953	2.70418	40.1248	2.70242	32.8861	2.65302	15.8132		2.68894	28.8404	2.69756	33.1457	2.69508	46.7413	2.6951	38.4314	2.69261	25.63
2.75914	80.4423	2.75729	85.7394	2.7572	70.2607	2.74847	60.0411	2.75747	41.5848	2.7513	15.6004		2.70207	40.184	2.73772	33.155	2.74746	33.8875	2.74554	40.5564	2.73841	33.1163	2.69169	15.9873		2.72735	29.1048	2.73253	33.3233	2.73412	47.0421	2.73429	38.716	2.73099	25.7839
2.79662	80.9686	2.79584	86.3903	2.79582	70.7592	2.78831	60.4497	2.79221	41.6995	2.76351	5.14959		2.74303	40.6066	2.77411	33.3868	2.78193	34.0713	2.78074	40.8577	2.77688	33.2494	2.72873	16.1243		2.76217	29.2111	2.77387	33.6402	2.76911	47.2764	2.76928	38.8177	2.76495	25.8054
2.83341	81.5595	2.83264	86.8537	2.8324	71.217	2.82183	60.8152	2.83306	42.0539	2.76486	3.79156		2.77717	40.7831	2.81358	33.6136	2.82332	34.3862	2.81977	41.1767	2.81542	33.5284	2.76474	16.0303		2.80402	29.553	2.80953	33.7697	2.81017	47.6492	2.81034	39.1986	2.8061	26.0747
2.87194	82.124	2.87096	87.5842	2.87094	71.8243	2.86476	61.4582	2.86916	42.3395				2.81643	41.0922	2.8517	33.9306	2.85877	34.5909	2.85339	41.3852	2.85059	33.5598	2.80156	16.1715		2.83854	29.7372	2.84802	34.0106	2.84583	47.8902	2.84615	39.3425	2.84179	26.2042
2.91047	82.7222	2.90807	88.0852	2.90797	72.3453	2.90054	61.8241	2.90737	42.5885				2.84939	41.3026	2.88772	34.1165	2.89746	34.8921	2.89505	41.8582	2.88928	33.8858	2.83963	16.4219		2.87688	30.0264	2.88225	34.2137	2.88442	48.1944	2.88466	39.5778	2.88001	26.2597
2.94644	83.2113	2.94721	88.6778	2.94712	72.8889	2.9388	62.1347	2.94294	42.7439				2.89146	41.5133	2.92561	34.3575	2.93132	35.049	2.93153	42.1271	2.92579	34.0211	2.8766	16.3751		2.91118	30.2471	2.92337	34.4453	2.91866	48.3406	2.9189	39.691	2.91465	26.3375
2.98587	83.8669	2.98243	89.2836	2.98234	73.2283	2.97398	62.3604	2.98455	43.2219				2.92627	41.7811	2.9623	34.5876	2.97294	35.3446	2.96966	42.446	2.96501	34.2333	2.91224	16.3634		2.95221	30.4224	2.95887	34.6053	2.95987	48.7979	2.95989	40.0602	2.95512	26.5825
3.02206	84.2811	3.02302	89.8364	3.023	73.9299	3.01397	62.8526	3.01952	43.4186				2.96374	42.0702	3.0014	34.896	3.00937	35.6191	3.00613	42.7693	3.00048	34.2984	2.95091	16.4289		2.98852	30.6707	2.99737	34.8884	2.99523	48.9772	2.99525	40.193	2.9926	26.7157
3.0618	84.9614	3.05854	90.2887	3.05829	74.331	3.05171	63.3473	3.05954	43.6043				2.99915	42.2451	3.03637	35.0478	3.04738	35.8814	3.04539	43.1146	3.04082	34.6748	2.9622	7.01273		3.02619	30.914	3.03197	35.0104	3.03389	49.2158	3.03406	40.4466	3.02896	26.7363
3.09633	85.3121	3.09859	91.0014	3.09857	74.9239	3.08808	63.7441	3.09315	43.8215				3.0387	42.5656	3.07628	35.3505	3.08411	36.0669	3.08337	43.375	3.07666	34.7329				3.06146	31.1746	3.07256	35.2986	3.06828	49.4691	3.06838	40.6033	3.06667	26.9519
3.13766	86.0208	3.13237	91.331	3.13228	75.2118	3.12514	64.0427	3.13619	44.1296				3.07514	42.7932	3.11223	35.5858	3.12332	36.3111	3.11977	43.6731	3.11565	35.0023				3.10174	31.3663	3.11016	35.5408	3.10911	49.8431	3.10951	40.8967	3.10422	27.0177
3.1737	86.4837	3.17477	92.1532	3.1746	75.8981	3.1634	64.2071	3.17199	44.3183				3.11151	43.0062	3.15087	35.8372	3.16148	36.5951	3.1579	44.058	3.14932	35.01				3.13873	31.6174	3.14641	35.7079	3.14665	50.1134	3.14652	41.1026	3.14185	27.1553
3.21215	87.0174	3.21052	92.5767	3.21042	76.33	3.20219	64.6991	3.2105	44.6113				3.14758	43.2175	3.18591	35.9908	3.19768	36.7951	3.19437	44.2904	3.19086	35.3482				3.17572	31.84	3.18416	35.883	3.18299	50.3119	3.18316	41.2756	3.17806	27.2553
3.24766	87.4477	3.24891	93.0999	3.24889	76.8206	3.23842	65.1365	3.24577	44.7692				3.18653	43.5046	3.22778	36.3936	3.23599	37.0617	3.2337	44.6112	3.22565	35.4591				3.21233	32.0256	3.22198	36.1371	3.2206	50.6332	3.22055	41.5293	3.21607	27.4162
3.28952	88.1544	3.28458	93.5332	3.28449	77.1688	3.27744	65.6377	3.28587	44.9935				3.22298	43.7967	3.26238	36.5738	3.27249	37.2992	3.26875	44.89	3.26501	35.6881				3.2503	32.2892	3.25936	36.3644	3.25866	50.866	3.25876	41.7222	3.25325	27.4873
3.3248	88.5169	3.326	94.2298	3.32583	77.7871	3.31336	65.8194	3.32363	45.2359				3.2589	43.944	3.30087	36.7504	3.31185	37.5553	3.30906	45.3675	3.2986	35.7225				3.28781	32.4708	3.29576	36.5001	3.2959	51.1111	3.29622	41.8796	3.29125	27.6046
3.36371	89.0588	3.36174	94.6418	3.36165	78.2376	3.35336	66.17	3.3601	45.5385				3.29726	44.1809	3.33531	36.9235	3.34685	37.6628	3.34493	45.5382	3.34074	36.0603				3.32428	32.6232	3.33388	36.7138	3.33246	51.3317	3.33271	42.1152	3.32656	27.7068
3.39808	89.4296	3.40029	95.1702	3.40019	78.7086	3.3871	66.2931	3.39718	45.7177				3.33341	44.4046	3.37643	37.2773	3.38719	38.0862	3.38374	45.8935	3.37689	36.2124				3.36284	32.8483	3.37095	36.9225	3.37037	51.6543	3.3704	42.3999	3.36808	27.9415
3.44069	90.142	3.4352	95.6422	3.43533	79.0899	3.42868	66.999	3.43562	45.87				3.37207	44.6949	3.41282	37.4318	3.42309	38.2075	3.41841	46.1108	3.41408	36.3467				3.39885	33.1547	3.40915	37.1533	3.40769	51.8633	3.40786	42.5129	3.4028	27.8838
3.47575	90.5372	3.47692	96.3066	3.47682	79.7095	3.46408	67.3514	3.47459	46.2037				3.40607	44.7706	3.45094	37.7143	3.46192	38.3377	3.46045	46.5161	3.45014	36.5402				3.43779	33.3739	3.4442	37.2496	3.44575	52.1336	3.4457	42.7666	3.44252	28.098
3.51451	91.0529	3.51282	96.75	3.51265	80.0927	3.50317	67.6384	3.51091	46.3821				3.44651	45.1365	3.48606	37.9041	3.49677	38.6073	3.49527	46.7238	3.49003	36.749				3.47291	33.4613	3.48554	37.5422	3.48096	52.2846	3.48121	42.8732	3.47551	28.1552
3.55055	91.507	3.55099	97.231	3.55074	80.5347	3.53812	67.7107	3.54988	46.6506				3.48154	45.347	3.52673	38.1589	3.53877	38.8982	3.53385	47.054	3.527	36.8831				3.51282	33.7841	3.5206	37.6886	3.52224	52.7139	3.52235	43.1998	3.51733	28.3198
3.58998	92.0352	3.58824	97.7865	3.58807	81.0316	3.57954	68.1806	3.58598	46.7321				3.51909	45.5089	3.56372	38.4293	3.57361	39.0043	3.56844	47.267	3.56412	37.0746				3.54816	33.9332	3.56052	37.935	3.55753	52.8504	3.55748	43.3369	3.55227	28.3541
3.62814	92.565	3.62641	98.3299	3.62631	81.5059	3.61577	68.7011	3.62608	47.1556				3.5539	45.7526	3.60102	38.565	3.61207	39.3384	3.60973	47.6496	3.60048	37.245				3.58739	34.1321	3.59347	38.0061	3.59724	53.1782	3.59742	43.577	3.59042	28.5269
3.66493	93.0082	3.66526	98.8427	3.66523	82.0202	3.65426	69.1142	3.65991	47.1735				3.59471	46.0402	3.63726	38.8089	3.64684	39.4691	3.64621	47.8922	3.63895	37.3952				3.62139	34.3307	3.63534	38.2786	3.63028	53.2655	3.63039	43.6048	3.62543	28.5763
3.70256	93.4998	3.70115	99.2102	3.70098	82.3247	3.68883	69.2196	3.70152	47.4772				3.62952	46.2064	3.67598	39.0798	3.68816	39.7572	3.68426	48.1816	3.67696	37.5748				3.66279	34.6305	3.67046	38.4306	3.67217	53.6896	3.67219	43.9715	3.66628	28.7266
3.74109	93.989	3.7403	99.895	3.74028	82.9104	3.72965	69.56	3.73694	47.6484				3.66841	46.4868	3.71357	39.2404	3.72459	39.9619	3.71953	48.4976	3.71288	37.6617				3.69732	34.8126	3.70874	38.6117	3.70716	53.8559	3.70726	43.9963	3.70249	28.8241
3.77849	94.4957	3.77748	100.372	3.77731	83.3055	3.76611	69.8222	3.77636	47.964				3.70107	46.589	3.75042	39.4962	3.76275	40.2077	3.76029	48.7563	3.75299	37.9718				3.73678	34.9795	3.74364	38.7274	3.74559	54.0464	3.74569	44.3119	3.74109	28.9596
3.81483	94.9442	3.81535	100.815	3.81502	83.7629	3.80422	70.1598	3.81132	48.0232				3.74358	46.9358	3.78883	39.7628	3.79805	40.4603	3.7973	49.0569	3.78861	37.9743				3.77025	35.0693	3.78453	38.9956	3.78043	54.2559	3.78046	44.4302	3.77536	29.011
3.85525	95.525	3.8514	101.283	3.85107	84.1269	3.83962	70.5956	3.85293	48.3662				3.77847	47.0905	3.825	39.8955	3.83876	40.695	3.83445	49.3484	3.82843	38.2545				3.8124	35.5065	3.82056	39.1529	3.82141	54.6183	3.82167	44.6196	3.81508	29.093
3.89113	95.8506	3.89274	101.942	3.89256	84.7623	3.87969	70.8066	3.88918	48.5276				3.81595	47.3413	3.86402	40.2197	3.87602	40.8683	3.87107	49.5287	3.86187	38.2515				3.84782	35.6673	3.85913	39.3459	3.85738	54.8164	3.85748	44.8295	3.85256	29.2768
3.93087	96.439	3.92796	102.26	3.92786	85.0777	3.91772	71.1506	3.92785	48.8212				3.85083	47.5601	3.89959	40.4082	3.91297	41.1322	3.90988	49.8606	3.90318	38.6268				3.88556	35.6876	3.89366	39.4781	3.89589	55.0652	3.89622	45.0501	3.88907	29.2977
3.96495	96.7156	3.96809	102.977	3.96799	85.6156	3.95373	71.4766	3.96236	48.8192				3.89009	47.7	3.93921	40.6637	3.9497	41.3382	3.94771	50.0949	3.93805	38.6393				3.92143	35.9712	3.93358	39.6936	3.93005	55.2002	3.93031	45.0998	3.92625	29.4344
4.00771	97.4369	4.00164	103.135	4.00139	85.805	3.99267	71.8201	4.00344	49.0748				3.92719	48.0111	3.975	40.9133	3.98839	41.5216	3.98433	50.3468	3.97659	38.8438				3.96103	36.2947	3.9708	39.8502	3.97029	55.4769	3.97039	45.3498	3.96373	29.5096
4.04224	97.6732	4.0448	103.757	4.0447	86.4924	4.0298	72.1814	4.04007	49.457				3.96312	48.1644	4.01417	41.1786	4.02617	41.7912	4.02276	50.7215	4.01176	38.9416				3.99795	36.367	4.0075	40.0299	4.00775	55.8226	4.00778	45.6175	4.00293	29.6822
4.0819	98.2434	4.07948	104.332	4.07938	86.8328	4.06806	72.3702	4.0782	49.4194				3.9997	48.3744	4.04839	41.3013	4.06305	41.9751	4.05909	50.9226	4.05277	39.2966				4.03442	36.5581	4.04435	40.2297	4.04454	55.9123	4.04472	45.7004	4.03787	29.6603
4.1162	98.5406	4.11886	104.772	4.11861	87.2998	4.10391	72.5904	4.1137	49.4967				4.03726	48.5798	4.08996	41.6588	4.10158	42.2308	4.0985	51.2273	4.08824	39.3392				4.07133	36.8545	4.08202	40.3748	4.08155	56.1655	4.08151	45.9553	4.0773	29.8712
4.1573	99.185	4.15325	105.078	4.15322	87.6221	4.14361	73.1118	4.1538	50.0426				4.0757	48.8479	4.1247	41.8274	4.13778	42.4592	4.13407	51.4511	4.12745	39.5274				4.11004	37.01	4.12149	40.633	4.11946	56.4624	4.11972	46.1308	4.11365	29.9243
4.19402	99.5757	4.19428	105.634	4.19418	88.2188	4.18014	73.2078	4.19224	50.1057				4.11102	48.9954	4.16454	42.0927	4.17714	42.6527	4.17385	51.8065	4.16112	39.6338				4.14703	37.1592	4.15632	40.7165	4.1582	56.7189	4.15838	46.3629	4.15143	30.0689
4.23217	100.038	4.23139	106.204	4.23137	88.588	4.21862	73.7489	4.22811	50.25				4.14954	49.2676	4.19786	42.2782	4.21282	42.7715	4.2095	51.979	4.20281	39.8907				4.18313	37.3832	4.19609	40.9755	4.19319	56.861	4.19382	46.4352	4.18682	30.08
4.26723	100.368	4.26903	106.724	4.26877	88.9997	4.25365	73.753	4.26692	50.5762				4.18516	49.3964	4.24041	42.589	4.25271	43.0906	4.24876	52.2246	4.23918	40.0014				4.22228	37.6204	4.23226	41.0994	4.23267	57.229	4.2327	46.6749	4.22774	30.2609
4.3084	100.999	4.30485	107.05	4.3049	89.4153	4.29575	74.3086	4.30423	50.6643				4.22383	49.7009	4.27575	42.7863	4.28838	43.3406	4.28305	52.421	4.27652	40.1246				4.2583	37.7371	4.27024	41.2955	4.26916	57.3395	4.26927	46.7927	4.26275	30.3296
4.34542	101.426	4.3449	107.598	4.3448	89.9029	4.3307	74.5616	4.34259	50.8293				4.2573	49.8179	4.31364	43.0123	4.32774	43.5908	4.32487	52.827	4.31213	40.2301				4.29724	37.9501	4.30589	41.4313	4.30715	57.6097	4.3071	47.0214	4.3021	30.4736
4.3835	101.856	4.38284	108.147	4.38274	90.3522	4.37024	74.8059	4.37854	50.9315				4.29812	50.0826	4.34943	43.2313	4.36184	43.6602	4.35976	53.0179	4.3515	40.4373				4.33168	38.1595	4.34678	41.7113	4.34303	57.7944	4.34299	47.1364	4.33562	30.466
4.41992	102.261	4.42018	108.546	4.42015	90.7865	4.40383	74.9791	4.41841	51.3325				4.33263	50.2589	4.38928	43.5177	4.40353	43.941	4.39924	53.2916	4.38907	40.6482				4.37271	38.4113	4.38153	41.825	4.38364	58.1489	4.3836	47.4159	4.37871	30.7263
4.45868	102.75	4.45804	109.119	4.45779	91.2019	4.44571	75.4663	4.45481	51.4273				4.37144	50.5284	4.42642	43.7206	4.43853	44.1643	4.43286	53.4964	4.42581	40.6339				4.40791	38.5618	4.42093	42.0804	4.41856	58.3375	4.41867	47.5282	4.41267	30.7494
4.49736	103.21	4.4953	109.503	4.4952	91.6365	4.48134	75.6023	4.4937	51.5721				4.40566	50.6772	4.46349	43.9099	4.47834	44.4053	4.4755	53.9108	4.46315	40.9624				4.44579	38.7844	4.45456	42.1373	4.45812	58.6077	4.45808	47.7606	4.45135	30.7779
4.53332	103.549	4.53452	110.038	4.53457	92.1001	4.51975	75.984	4.52859	51.7168				4.44647	50.9582	4.50003	44.2127	4.51206	44.5364	4.51085	54.0888	4.50176	41.1052				4.48099	38.9419	4.49785	42.4602	4.49161	58.6796	4.49172	47.8398	4.48539	30.8936
4.57148	104.054	4.56974	110.399	4.56941	92.3846	4.55515	76.1873	4.57088	52.1091				4.48187	51.1014	4.53935	44.4248	4.55459	44.8718	4.5489	54.3491	4.53933	41.1756				4.52217	39.1512	4.5317	42.5538	4.53491	59.1265	4.53517	48.1813	4.52631	31.0727
4.60895	104.48	4.60934	110.959	4.60932	92.9352	4.59522	76.4406	4.60592	52.1109				4.52016	51.3616	4.57635	44.7364	4.58996	45.0457	4.5847	54.5806	4.5757	41.3338				4.55744	39.358	4.57042	42.7332	4.5687	59.2266	4.56881	48.2631	4.56282	31.0845
4.64808	104.972	4.64569	111.352	4.64567	93.2661	4.63243	76.7507	4.64557	52.4774				4.55386	51.5501	4.61259	44.9766	4.62812	45.2596	4.62509	54.9307	4.61476	41.5988				4.59645	39.5492	4.60458	42.8606	4.60752	59.5209	4.6077	48.4704	4.6009	31.1822
4.68382	105.304	4.68537	111.94	4.68527	93.7702	4.67069	77.0572	4.67933	52.4517				4.59401	51.7607	4.65153	45.2194	4.66402	45.377	4.66194	55.1897	4.65068	41.6249				4.6294	39.6661	4.64569	43.0748	4.64161	59.6508	4.64157	48.5226	4.63621	31.2838
4.72424	105.849	4.72051	112.201	4.72033	94.0672	4.70632	77.2907	4.72124	52.6144				4.63008	51.9504	4.68808	45.3953	4.70413	45.6539	4.69901	55.3657	4.69012	41.8841				4.67222	39.9514	4.68209	43.255	4.68274	59.9574	4.68285	48.7969	4.67616	31.414
4.76066	106.213	4.7617	112.848	4.76175	94.6012	4.74563	77.6903	4.75711	52.8707				4.66733	52.2152	4.72702	45.7143	4.74131	45.8863	4.73564	55.673	4.72379	41.8715				4.70764	40.0725	4.72007	43.4814	4.71908	60.1539	4.71926	48.9249	4.71229	31.4216
4.79972	106.695	4.79783	113.246	4.79787	94.969	4.78352	77.9297	4.79555	53.1172				4.70251	52.3404	4.76184	45.8351	4.77811	46.04	4.77512	55.9606	4.76593	42.2806				4.74538	40.3127	4.75542	43.5679	4.75729	60.3991	4.75755	49.0571	4.74963	31.5252
4.83409	106.971	4.8369	113.735	4.8368	95.4537	4.81997	78.0864	4.83097	53.1485				4.74177	52.548	4.80273	46.2454	4.81499	46.1427	4.81212	56.2361	4.80004	42.2504				4.78073	40.4908	4.79556	43.7955	4.79235	60.5799	4.79246	49.2338	4.78711	31.7085
4.87595	107.603	4.87106	113.986	4.87096	95.6742	4.85861	78.5489	4.87122	53.3575				4.77902	52.9082	4.83815	46.4271	4.85436	46.5087	4.84845	56.3759	4.83941	42.4478				4.82003	40.6103	4.83166	43.9862	4.83274	60.9041	4.833	49.4256	4.82421	31.6905
4.9107	107.896	4.91285	114.648	4.91267	96.2581	4.89514	78.6482	4.90845	53.6991				4.81465	53.0385	4.87627	46.6726	4.89138	46.6692	4.88763	56.7525	4.87307	42.524				4.8577	40.9593	4.86911	44.1096	4.86877	61.1003	4.86904	49.6241	4.86319	31.8282
4.95037	108.388	4.9483	115.032	4.94819	96.6353	4.93476	79.0592	4.94681	53.6383				4.85294	53.2565	4.91176	46.8661	4.92774	46.8572	4.92426	56.9607	4.91499	42.8399				4.89364	40.9909	4.90633	44.3181	4.90639	61.3549	4.90657	49.8572	4.8979	31.9059
4.98444	108.666	4.98745	115.51	4.98727	97.034	4.96948	79.2105	4.98253	53.8562				4.88901	53.4765	4.95303	47.2186	4.96717	47.1223	4.96344	57.2361	4.95053	42.873				4.931	41.1678	4.94363	44.5477	4.94347	61.5822	4.94344	49.953	4.93837	32.0853
5.0263	109.29	5.02191	115.823	5.02173	97.2913	5.01053	79.5814	5.02195	54.1941				4.92693	53.7288	4.98822	47.4084	5.00345	47.2625	4.99796	57.3699	4.9893	43.1001				4.96837	41.4854	4.9828	44.7182	4.98094	61.7996	4.9812	50.1309	4.97383	32.1014
5.06286	109.605	5.06332	116.473	5.06314	97.9016	5.04608	79.7807	5.06001	54.1649				4.96189	53.8484	5.02754	47.6324	5.04289	47.5056	5.03902	57.8139	5.02371	43.1359				5.00745	41.5714	5.01756	44.8106	5.02005	62.1381	5.02008	50.458	5.01251	32.2181
5.10087	110.078	5.10073	116.801	5.10063	98.2851	5.08457	80.0765	5.09672	54.4401				5.00056	54.0831	5.06071	47.8065	5.07728	47.6854	5.07467	57.9684	5.0657	43.4185				5.04295	41.7254	5.058	45.1564	5.05489	62.232	5.05522	50.5018	5.04722	32.2032
5.13698	110.444	5.13784	117.379	5.13781	98.6713	5.12034	80.2809	5.13523	54.7479				5.03692	54.314	5.10355	48.1559	5.1186	47.9875	5.1128	58.2229	5.10117	43.5239				5.08218	41.954	5.0935	45.2278	5.09512	62.5873	5.09523	50.7712	5.0883	32.4415
5.1774	110.937	5.17503	117.734	5.17507	99.0642	5.16162	80.6873	5.17193	54.7123				5.07499	54.5788	5.13897	48.3449	5.15413	47.9576	5.14829	58.3841	5.13919	43.636				5.11767	42.2068	5.13222	45.4468	5.13086	62.7772	5.13105	50.8952	5.12338	32.4152
5.21442	111.355	5.21417	118.218	5.21399	99.5031	5.19657	80.731	5.21165	55.0214				5.10921	54.6732	5.17694	48.4939	5.19243	48.26	5.18966	58.8056	5.17488	43.7595				5.15691	42.375	5.16697	45.5255	5.16952	63.0571	5.16978	51.1219	5.16191	32.5444
5.25151	111.735	5.25196	118.791	5.25178	99.914	5.23634	81.248	5.24662	55.0326				5.15069	55.0547	5.21251	48.7483	5.22773	48.4675	5.22493	58.9587	5.21402	43.9587				5.19046	42.383	5.20794	45.7871	5.20428	63.1707	5.20455	51.2247	5.19602	32.5818
5.28831	112.086	5.28846	119.041	5.28821	100.28	5.26985	81.1981	5.2874	55.3795				5.18505	55.2168	5.25205	49.0463	5.2692	48.7838	5.26449	59.2287	5.25226	44.098				5.23186	42.6646	5.24322	45.9385	5.24534	63.5474	5.24546	51.5075	5.23762	32.7089
5.32714	112.588	5.32648	119.519	5.32622	100.691	5.31271	81.7116	5.32335	55.4904				5.22394	55.4673	5.28965	49.3156	5.30458	48.7806	5.29765	59.3786	5.28825	44.1294				5.26676	42.8235	5.28172	46.0972	5.28056	63.7154	5.2806	51.607	5.27293	32.7866
5.3653	112.991	5.36434	119.953	5.36416	101.064	5.34743	81.9176	5.36186	55.5858				5.25705	55.5506	5.32604	49.4826	5.34401	49.0975	5.34045	59.8032	5.32597	44.4029				5.30562	43.0232	5.31594	46.1804	5.31914	63.958	5.31933	51.869	5.31176	32.8857
5.40171	113.327	5.40273	120.528	5.4027	101.564	5.3863	82.1308	5.39781	55.6736				5.29815	55.841	5.36318	49.7585	5.37735	49.2009	5.37647	59.9361	5.36331	44.4464				5.34036	43.1123	5.35766	46.473	5.35331	64.064	5.35357	51.8548	5.3464	32.8799
5.44206	113.884	5.43856	120.761	5.43837	101.865	5.42117	82.3308	5.43912	56.0567				5.33341	56.0459	5.40115	50.0247	5.42018	49.5361	5.4143	60.2244	5.40252	44.6563				5.38146	43.422	5.39301	46.5593	5.39504	64.4827	5.39523	52.1434	5.38672	33.0352
5.47817	114.208	5.47997	121.432	5.47994	102.398	5.46162	82.6327	5.47416	56.2531				5.37133	56.2649	5.44024	50.2336	5.45608	49.6649	5.44987	60.3662	5.43739	44.7347				5.41733	43.5625	5.43188	46.7788	5.43033	64.6072	5.43037	52.3092	5.42345	33.1641
5.51753	114.711	5.51534	121.773	5.51523	102.68	5.4992	83.0054	5.51395	56.1857				5.40621	56.4005	5.47604	50.3865	5.49401	49.8486	5.4895	60.6393	5.47735	45.0116				5.45589	43.713	5.46641	46.897	5.46921	64.8423	5.46933	52.4429	5.46041	33.1242
5.55213	114.914	5.55509	122.243	5.55506	103.235	5.53656	83.2091	5.54771	56.1726				5.44562	56.7415	5.51506	50.7642	5.52969	49.8472	5.52733	60.9667	5.51297	45.0121				5.48997	43.8417	5.50671	47.097	5.50375	65.009	5.50372	52.5132	5.49602	33.2336
5.59301	115.514	5.58903	122.437	5.58892	103.342	5.57346	83.1895	5.59076	56.7818				5.48213	56.936	5.55085	50.9429	5.56935	50.0625	5.56358	61.094	5.55211	45.2563				5.53025	44.1465	5.54348	47.251	5.54421	65.3681	5.54455	52.7976	5.53522	33.3303
5.62897	115.816	5.63074	123.149	5.63056	104.006	5.61248	83.5518	5.62542	56.9848				5.51946	57.0508	5.59032	51.1743	5.60713	50.2839	5.60096	61.3762	5.58623	45.2723				5.56686	44.2973	5.58063	47.4354	5.58078	65.5546	5.58082	52.9711	5.57307	33.4148
5.66758	116.239	5.66657	123.557	5.66638	104.299	5.64961	84.117	5.66423	56.8899				5.55464	57.3337	5.62409	51.297	5.64341	50.6737	5.63894	61.6376	5.62754	45.5473				5.60415	44.4106	5.61628	47.5416	5.61816	65.7271	5.61835	53.0941	5.60996	33.4248
5.70324	116.535	5.70519	123.911	5.705	104.733	5.68644	84.2373	5.69927	56.7873				5.5933	57.5463	5.66543	51.6312	5.68089	50.8569	5.67812	61.9152	5.66233	45.6404				5.6401	44.6069	5.65568	47.7697	5.65368	65.9727	5.65357	53.2549	5.64789	33.5703
5.74449	117.149	5.74056	124.264	5.74067	105.045	5.72516	84.2827	5.7399	57.3379				5.63041	57.6883	5.70047	51.7758	5.71897	50.8361	5.71399	62.0496	5.70222	45.8199				5.67918	44.877	5.69357	47.9872	5.69324	66.2143	5.69343	53.4908	5.68522	33.635
5.78015	117.434	5.78182	124.967	5.78156	105.552	5.76154	84.4552	5.77766	57.5827				5.66619	57.9492	5.73972	52.1128	5.75803	51.0321	5.75303	62.4053	5.73649	45.7884				5.71714	44.9922	5.7305	48.0847	5.731	66.4671	5.73112	53.6222	5.72359	33.7072
5.81944	117.893	5.81794	125.251	5.81776	105.862	5.801	85.0402	5.81504	57.3627				5.70381	58.2256	5.77438	52.163	5.79386	51.3565	5.78875	62.5474	5.77773	46.1268				5.75286	45.1376	5.76847	48.272	5.76816	66.6502	5.76835	53.7877	5.75876	33.6936
5.85366	118.138	5.85687	125.722	5.85683	106.322	5.83558	85.0596	5.85197	57.6344				5.74033	58.3005	5.8158	52.4855	5.83314	51.6829	5.82831	62.8375	5.81312	46.1684				5.79187	45.4178	5.80577	48.4225	5.80585	66.91	5.80589	54.0407	5.79856	33.8944
5.89506	118.719	5.89133	126.04	5.89144	106.585	5.87723	85.3317	5.87999	47.9725				5.77899	58.5789	5.8516	52.8021	5.86874	51.756	5.86222	62.9369	5.85189	46.2715				5.82796	45.4496	5.84412	48.6447	5.84338	67.1181	5.84358	54.1486	5.83364	33.8309
5.93148	119.062	5.93229	126.595	5.93225	107.067	5.91217	85.5927	5.8821	38.4315				5.8135	58.7496	5.89054	52.9661	5.90848	51.9991	5.90389	63.3449	5.88556	46.3847				5.86637	45.6848	5.87924	48.7152	5.88174	67.3493	5.88194	54.2752	5.87329	33.886
5.96963	119.439	5.96955	126.966	5.96936	107.472	5.95164	85.9429	5.88316	33.4824				5.8532	59.0391	5.92461	53.1582	5.94235	52.0993	5.93893	63.4635	5.92672	46.5685				5.90142	45.7891	5.91924	48.9252	5.91688	67.4644	5.91723	54.4555	5.90681	33.5823
6.00552	119.768	6.00703	127.349	6.0067	107.816	5.98606	86.0024						5.8889	59.2524	5.96535	53.5117	5.98397	52.4343	5.97819	63.7	5.96346	46.7306				5.9408	45.9876	5.95429	49.0562	5.95667	67.8034	5.95686	54.6863	5.91736	23.4512
6.04541	120.27	6.04369	127.789	6.04343	108.192	6.02771	86.3983						5.92638	59.3768	6.00175	53.6763	6.01904	52.264	6.01309	63.8248	6.00118	46.8204				5.9772	46.2107	5.99391	49.2749	5.99188	67.8958	5.99208	54.6826
6.08288	120.589	6.08261	128.208	6.08242	108.589	6.06349	86.4939						5.96126	59.5988	6.03949	53.8825	6.05848	52.5149	6.05445	64.2289	6.03739	46.955				6.01553	46.4374	6.02754	49.3142	6.03152	68.2054	6.03179	54.9997
6.12043	120.968	6.12093	128.701	6.12081	109.012	6.1016	86.7572						6.00163	59.9218	6.07506	54.1134	6.09318	52.6544	6.09047	64.3797	6.07661	47.1723				6.04998	46.4558	6.06948	49.6423	6.06523	68.3278	6.06565	55.0077
6.15753	121.389	6.15735	129.028	6.15709	109.341	6.13595	86.9821						6.03622	59.9519	6.1149	54.4241	6.13472	52.9474	6.12943	64.6114	6.11462	47.2131				6.09213	46.7541	6.10453	49.7291	6.10719	68.652	6.10731	55.3124
6.19667	121.81	6.19612	129.533	6.19609	109.865	6.17775	87.3582						6.0751	60.2914	6.15264	54.6292	6.1707	53.0625	6.1635	64.7741	6.15084	47.283				6.1268	46.9251	6.1428	49.9122	6.14203	68.7652	6.1423	55.3748
6.23429	122.194	6.23391	129.916	6.2338	110.153	6.21353	87.413						6.10858	60.5023	6.18889	54.8678	6.20976	53.2471	6.20426	65.0445	6.18923	47.6055				6.16603	47.0659	6.17778	50.0014	6.18047	69.0294	6.18059	55.5324
6.27086	122.546	6.27185	130.237	6.27159	110.548	6.25217	87.7036						6.15087	60.7664	6.22768	55.1356	6.24393	53.3918	6.24089	65.2797	6.22537	47.5524				6.19929	47.1517	6.2192	50.2824	6.21538	69.117	6.2155	55.6553
6.31045	123.03	6.30828	130.823	6.30809	110.858	6.28749	87.9548						6.18487	60.9213	6.26415	55.332	6.28464	53.9228	6.27879	65.5221	6.26459	47.7477				6.24069	47.4343	6.25455	50.3869	6.25689	69.4804	6.25716	55.897
6.34656	123.312	6.34894	131.323	6.34875	111.41	6.32756	88.2918						6.22323	61.2686	6.30242	55.5764	6.3213	54.0634	6.31451	65.6856	6.29908	47.8264				6.27641	47.5594	6.29282	50.5313	6.29225	69.6333	6.2923	55.9846
6.38622	123.795	6.38438	131.474	6.38427	111.678	6.3656	88.5129						6.2576	61.382	6.33806	55.7962	6.35908	54.2501	6.35437	65.9933	6.34002	48.0954				6.31482	47.7825	6.3272	50.6579	6.33031	69.8287	6.33066	56.2199
6.4206	123.993	6.42421	132.07	6.42402	112.12	6.40213	88.6464						6.29715	61.6485	6.37723	56.0156	6.3949	54.4407	6.39213	66.1866	6.37519	47.9779				6.34986	47.8542	6.36757	50.9305	6.36485	69.9733	6.36498	56.2062
6.46283	124.653	6.45807	132.369	6.45788	112.308	6.43896	88.9882						6.33389	61.8791	6.41392	56.2592	6.43472	54.6099	6.42822	66.3456	6.41365	48.1171				6.38947	47.9902	6.40472	51.0185	6.40539	70.2727	6.40559	56.4387
6.49744	124.859	6.50092	133.059	6.50103	113.01	6.47707	89.1821						6.37055	62.0691	6.45257	56.5209	6.4728	54.8248	6.46718	66.7137	6.44837	47.8304				6.42646	48.2542	6.44164	51.1891	6.4424	70.4446	6.44245	56.6998
6.53695	125.285	6.53531	133.164	6.53534	113.213	6.51601	89.5399						6.40655	62.316	6.48723	56.7338	6.5087	54.9692	6.50388	66.8065	6.45474	35.5992				6.46412	48.3281	6.47887	51.3978	6.47949	70.6807	6.47976	56.7938
6.57125	125.537	6.57483	133.684	6.57479	113.594	6.55231	89.7473						6.44521	62.5516	6.52925	56.9681	6.54776	55.2302	6.54246	67.101	6.45684	28.7596				6.49984	48.4847	6.51744	51.5349	6.51657	70.8578	6.51655	56.8303
6.61318	126.158	6.60907	134.02	6.60903	113.822	6.5914	90.0701						6.48158	62.7962	6.56392	57.1834	6.58426	55.3475	6.57781	67.2343						6.53833	48.674	6.55563	51.7465	6.55531	71.0791	6.55551	57.0748
6.64892	126.395	6.65033	134.558	6.65037	114.389	6.62816	90.0872						6.51779	63.0273	6.60354	57.4717	6.62302	55.5754	6.61737	67.4696						6.57614	48.8337	6.59129	51.844	6.59352	71.3301	6.59365	57.3316
6.6882	126.811	6.68706	134.835	6.68687	114.688	6.6674	90.5826						6.55609	63.3205	6.63708	57.5098	6.65847	55.6812	6.65414	67.682						6.61194	48.9567	6.63016	52.043	6.62911	71.4353	6.62946	57.3279
6.72258	127.061	6.72568	135.276	6.72534	115.021	6.7019	90.7836						6.59201	63.5286	6.67873	57.8968	6.69806	55.9605	6.69257	68.0198						6.65042	49.2045	6.66656	52.1959	6.66785	71.7519	6.66797	57.5327
6.76451	127.589	6.76075	135.595	6.76063	115.329	6.74302	91.0206						6.63082	63.7263	6.71445	58.1063	6.73486	56.0959	6.72739	68.02						6.68681	49.3275	6.70475	52.3758	6.70433	71.8825	6.70446	57.6584
6.80032	127.814	6.80186	136.169	6.80167	115.868	6.77804	91.0597						6.66482	63.9296	6.75279	58.2905	6.77332	56.3417	6.76958	68.3694						6.72597	49.4427	6.74033	52.4475	6.74269	72.0247	6.74282	57.8403
6.83863	128.216	6.83821	136.417	6.8381	116.131	6.81751	91.5884						6.70555	64.3582	6.78798	58.5144	6.80809	56.4379	6.80448	68.6346						6.7605	49.566	6.78062	52.7185	6.77843	72.229	6.77863	57.966
6.87474	128.573	6.876	136.83	6.87581	116.504	6.85133	91.6531						6.74036	64.4766	6.82805	58.7616	6.85032	56.7171	6.84389	68.8165						6.80107	49.8814	6.81605	52.8389	6.81852	72.542	6.81857	58.1791
6.91418	128.977	6.91341	137.31	6.91322	116.917	6.89366	91.9722						6.77873	64.7391	6.86519	58.9147	6.88531	56.8765	6.87765	68.7877						6.83672	49.9416	6.85492	53.0033	6.85396	72.6388	6.85408	58.1659
6.95218	129.37	6.95165	137.726	6.95153	117.257	6.92936	92.0607						6.8128	64.9608	6.90309	59.1384	6.92475	57.096	6.91947	69.2315						6.8746	50.0367	6.88907	53.0787	6.89277	72.944	6.89297	58.4324
6.98928	129.715	6.9905	138.142	6.99045	117.718	6.96725	92.4506						6.85353	65.3072	6.93858	59.3208	6.95854	57.1435	6.95512	69.3448						6.90973	50.2229	6.93034	53.3599	6.92708	73.0086	6.92743	58.5548
7.02713	130.138	7.02647	138.456	7.02635	117.941	7.00302	92.7342						6.88864	65.4548	6.9776	59.5707	7.00016	57.4714	6.9937	69.5648						6.9506	50.4693	6.96562	53.4643	6.96822	73.3655	6.96842	58.7621
7.06551	130.504	7.06622	139.018	7.06626	118.487	7.044	92.897						6.92656	65.7682	7.01519	59.7459	7.03614	57.6522	7.02904	69.6726						6.9855	50.6093	7.00412	53.6357	7.0035	73.536	7.00363	58.7627
7.10427	130.909	7.10288	139.249	7.10276	118.755	7.08007	92.9861						6.96034	65.9032	7.05151	59.9505	7.0746	57.7656	7.06913	69.9676						7.02473	50.8506	7.03872	53.7303	7.04216	73.7116	7.04237	59.0296
7.13993	131.157	7.14225	139.711	7.14206	119.147	7.11788	93.3961						7.00122	66.2678	7.08955	60.2706	7.11005	57.9402	7.10621	70.1638						7.05859	50.8422	7.08006	53.9614	7.07663	73.8528	7.07683	59.1318
7.17974	131.619	7.1774	139.979	7.17712	119.324	7.15343	93.6087						7.03707	66.525	7.12662	60.4359	7.14994	58.1224	7.14396	70.3901						7.10111	51.1486	7.11564	54.0823	7.11821	74.25	7.11834	59.3928
7.21601	131.837	7.21821	140.522	7.21809	119.876	7.19328	93.8292						7.07499	66.7668	7.16579	60.6822	7.18734	58.3251	7.17946	70.5517						7.13548	51.2712	7.15413	54.28	7.15343	74.3541	7.15348	59.4673
7.25529	132.284	7.25388	140.728	7.25391	120.054	7.23131	94.0936						7.10988	66.9916	7.20068	60.9044	7.22497	58.5085	7.21871	70.7567						7.17411	51.4598	7.18874	54.3763	7.19216	74.634	7.19252	59.6036
7.28952	132.434	7.29303	141.164	7.29283	120.442	7.26799	94.1967						7.14891	67.2152	7.24128	61.1679	7.26065	58.6064	7.25662	71.0077						7.20894	51.5202	7.22956	54.6008	7.2267	74.8074	7.22661	59.7167
7.33092	132.904	7.32711	141.337	7.32684	120.584	7.30678	94.5508						7.18594	67.5328	7.2773	61.3096	7.29986	58.8213	7.29294	71.103						7.24862	51.7041	7.26596	54.7426	7.26776	75.1264	7.26781	59.9739
7.36598	133.092	7.36898	141.955	7.36878	121.067	7.34407	94.7902						7.22194	67.6979	7.31534	61.5975	7.33772	58.8287	7.3313	71.4063						7.28591	51.9084	7.30363	54.9195	7.3041	75.3213	7.3043	60.0477
7.40579	133.565	7.40427	142.083	7.4043	121.354	7.38301	95.1086						7.25816	67.9242	7.35053	61.7213	7.37399	58.9253	7.36837	71.5215						7.3226	52.0227	7.34063	55.0639	7.34171	75.5037	7.34192	60.2705
7.44055	133.731	7.44387	142.572	7.44368	121.759	7.41818	95.095						7.29608	68.2394	7.3915	62.0565	7.4126	59.1555	7.40748	71.832						7.35929	52.2236	7.37853	55.2309	7.3785	75.7463	7.37863	60.4046
7.48218	134.288	7.47856	142.834	7.47829	121.952	7.4584	95.362						7.33393	68.4801	7.42624	62.1594	7.44948	59.2691	7.44245	71.975						7.39793	52.3887	7.41687	55.4143	7.41671	75.9729	7.41699	60.4071
7.51791	134.539	7.51998	143.34	7.51971	122.49	7.49403	95.6139						7.3697	68.5729	7.46556	62.4759	7.48877	59.5339	7.48321	72.2707						7.43484	52.5079	7.45207	55.5044	7.45485	76.1335	7.4549	60.7983
7.55697	134.905	7.55648	143.755	7.55651	122.834	7.53274	95.9824						7.40821	68.9411	7.49948	62.6253	7.52354	59.6802	7.51931	72.404						7.47116	52.7148	7.49147	55.7122	7.49043	76.288	7.49057	60.8369
7.59089	135.119	7.59472	144.121	7.5946	123.147	7.56829	96.0123						7.44436	69.1637	7.54248	62.9361	7.56448	59.9591	7.55752	72.6164						7.51024	52.9049	7.52794	55.8189	7.52939	76.6352	7.52938	60.9366
7.63245	135.649	7.62964	144.347	7.62982	123.388	7.60896	96.3188						7.48295	69.407	7.57699	63.1064	7.60068	60.0676	7.59249	72.6634						7.54619	52.997	7.56622	56.0417	7.56618	76.7674	7.56639	61.0989
7.66924	135.933	7.67007	144.858	7.66995	123.849	7.64444	96.4261						7.51679	69.608	7.61586	63.3641	7.63892	60.4238	7.63392	73.0839						7.58534	53.1515	7.60074	56.1119	7.60439	76.9821	7.6046	61.2068
7.70777	136.287	7.70801	145.186	7.70796	124.229	7.68383	96.7934						7.5576	69.915	7.65068	63.5071	7.67399	60.3835	7.66867	73.1419						7.61934	53.3779	7.64156	56.3607	7.63901	77.0781	7.62708	49.674
7.74419	136.579	7.74557	145.562	7.74522	124.501	7.71788	96.9593						7.59167	70.0962	7.69075	63.8128	7.71531	60.652	7.70815	73.3445						7.66104	53.5712	7.67691	56.4932	7.67962	77.4421	7.6294	37.6403
7.78332	136.96	7.78313	146	7.78308	124.828	7.75953	97.3837						7.63086	70.3405	7.72782	64.0732	7.74993	60.726	7.742	73.4592						7.69587	53.6454	7.71631	56.7483	7.71513	77.552	7.62977	35.8926
7.82163	137.305	7.821	146.275	7.8208	125.174	7.79523	97.4337						7.66419	70.5082	7.76511	64.2257	7.78959	60.9506	7.78479	73.8054						7.73458	53.8874	7.75016	56.7364	7.75454	77.8051
7.85797	137.518	7.85999	146.659	7.85987	125.612	7.83387	97.6207						7.70574	70.9298	7.80158	64.4288	7.82346	61.0732	7.81923	73.8896						7.7688	53.9395	7.79203	57.0303	7.78841	77.9006
7.89627	137.965	7.89544	146.938	7.89524	125.767	7.86897	97.7557						7.74077	71.0254	7.84082	64.7234	7.86636	61.333	7.85841	74.1887						7.81013	54.1971	7.82693	57.1517	7.83021	78.2798
7.93307	138.267	7.93534	147.43	7.93522	126.264	7.90986	98.1592						7.7781	71.2365	7.87767	64.9614	7.90091	61.4269	7.89339	74.3174						7.84562	54.3694	7.86543	57.3426	7.86513	78.3142
7.97258	138.703	7.97116	147.748	7.97112	126.533	7.94624	98.3825						7.81321	71.5162	7.91451	65.1533	7.94004	61.9396	7.9337	74.57						7.88373	54.5053	7.90026	57.4203	7.90356	78.6246
8.00794	138.916	8.01099	148.225	8.01079	126.962	7.98428	98.5914						7.8532	71.8202	7.953	65.388	7.97512	62.0265	7.971	74.7961						7.91788	54.6013	7.94107	57.6771	7.93855	78.7904
8.04821	139.439	8.04545	148.388	8.04533	127.167	8.01983	98.7718						7.88875	71.932	7.98955	65.584	8.01538	62.2635	8.00822	74.9931						7.95906	54.8803	7.9774	57.8035	7.97931	79.075
8.08417	139.67	8.08702	149.05	8.08697	127.718	8.06013	98.9577						7.92608	72.2759	8.02879	65.8897	8.05271	62.4671	8.04492	75.1821						7.99538	55.0122	8.01552	57.9416	8.01565	79.2511
8.12308	140.109	8.12247	149.295	8.12234	127.965	8.09741	99.0994						7.96089	72.4785	8.06316	65.9797	8.08997	62.5963	8.08403	75.3462						8.03349	55.1722	8.0505	58.0788	8.05394	79.4488
8.15829	140.395	8.16108	149.677	8.16104	128.385	8.13401	99.3754						8	72.6749	8.10458	66.3584	8.12662	62.759	8.12088	75.573						8.06891	55.3612	8.09124	58.2679	8.08863	79.6172
8.20044	140.933	8.19638	150.022	8.19633	128.623	8.1725	99.878						8.03733	73.0466	8.13969	66.45	8.1656	62.9902	8.15796	75.7425						8.10799	55.4671	8.12824	58.4232	8.12968	79.8773
8.23558	141.131	8.23847	150.666	8.23805	129.19	8.20971	99.8515						8.0734	73.166	8.17856	66.7574	8.20278	62.942	8.19669	75.9495						8.14558	55.6756	8.16494	58.5457	8.16655	80.0699
8.27433	141.599	8.27399	150.858	8.27379	129.452	8.2488	100.038						8.11125	73.3535	8.21308	66.9092	8.23966	63.2815	8.23317	76.1645						8.1816	55.8239	8.20231	58.7092	8.20333	80.2455
8.30879	141.759	8.31269	151.312	8.31249	129.891	8.28367	100.101						8.14806	73.6257	8.25435	67.2438	8.27842	63.3508	8.27242	76.3563						8.21866	55.9413	8.23991	58.8884	8.24057	80.4629
8.35011	142.318	8.34723	151.585	8.34733	130.156	8.3248	100.736						8.1865	73.9988	8.28992	67.4542	8.31508	63.5113	8.30679	76.3818						8.2564	56.1813	8.27803	59.0475	8.27826	80.6034
8.38675	142.63	8.38826	152.167	8.38844	130.586	8.36012	100.886						8.22086	74.0515	8.32826	67.7168	8.35436	63.7421	8.34846	76.8242						8.29481	56.3045	8.31346	59.1129	8.31647	80.855
8.42521	143.011	8.42545	152.501	8.4254	130.937	8.39921	101.065						8.26034	74.3346	8.36255	67.8998	8.38868	64.0501	8.38373	76.9062						8.33076	56.3882	8.35278	59.375	8.35206	80.9519
8.46057	143.253	8.46301	152.817	8.46281	131.323	8.43371	101.036						8.29567	74.5826	8.40397	68.216	8.43045	64.423	8.42291	77.1592						8.36999	56.6464	8.38828	59.412	8.39109	81.214
8.50114	143.743	8.49966	153.178	8.49961	131.588	8.47506	101.469						8.33367	74.8719	8.44037	68.4028	8.46568	64.5449	8.45728	77.1812						8.40601	56.794	8.42768	59.6403	8.42698	81.3519
8.53869	144.15	8.53904	153.823	8.53899	131.972	8.51053	101.62						8.36885	74.9205	8.47879	68.6521	8.50481	64.7226	8.49849	77.5598						8.44501	56.966	8.46258	59.7325	8.46639	81.5793
8.57646	144.493	8.57735	153.995	8.5773	132.485	8.55	102.049						8.40907	75.3162	8.51405	68.8106	8.53913	64.8779	8.53414	77.6974						8.47909	57.0884	8.50325	59.9532	8.50108	81.6694
8.61326	144.812	8.61431	154.383	8.61403	132.701	8.58412	102.1						8.4438	75.5511	8.55375	69.131	8.58038	65.1322	8.57249	77.8597						8.52034	57.3197	8.53815	60.0189	8.54169	82.0456
8.65202	145.223	8.65255	154.984	8.65242	133.134	8.62607	102.359						8.48276	75.7548	8.59134	69.2994	8.61628	65.1583	8.60686	77.9927						8.55486	57.3883	8.57785	60.1603	8.57653	82.1132
8.69009	145.598	8.68996	155.277	8.68976	133.428	8.6617	102.397						8.51631	75.8963	8.62781	69.4757	8.65459	65.5299	8.6486	78.3613						8.59432	57.58	8.6108	60.1785	8.61654	82.3576
8.72681	145.874	8.7285	155.611	8.72822	133.859	8.69996	102.781						8.55712	76.2991	8.6645	69.752	8.68906	65.6058	8.685	78.495						8.62787	57.692	8.65312	60.4194	8.64936	82.4058
8.76549	146.272	8.76471	155.896	8.7645	134.089	8.73544	103.127						8.59223	76.4399	8.70277	69.8624	8.73068	65.9498	8.72351	78.6749						8.66987	57.9537	8.68817	60.446	8.69176	82.7621
8.80176	146.54	8.80446	156.463	8.8044	134.538	8.77573	103.157						8.62986	76.712	8.74111	70.2231	8.76718	66.1064	8.75863	78.8136						8.70537	58.0043	8.72704	60.6022	8.72675	82.8982
8.84082	146.974	8.8402	156.772	8.84015	134.828	8.81279	103.317						8.66422	76.7696	8.77736	70.3589	8.80549	66.2724	8.79864	79.0053						8.74296	58.1635	8.76194	60.6763	8.76571	83.1001
8.87656	147.196	8.87943	157.164	8.87953	135.284	8.85052	103.788						8.70444	77.0955	8.81623	70.6238	8.84116	66.4847	8.83639	79.2519						8.77838	58.3705	8.80269	60.8752	8.80033	83.1967
8.91675	147.675	8.91465	157.402	8.91429	135.424	8.88675	104.033						8.74029	77.3556	8.85284	70.8642	8.88082	66.7197	8.87279	79.307						8.81858	58.5056	8.83939	60.9886	8.84146	83.5061
8.95294	147.961	8.95584	158.017	8.95571	135.994	8.92652	104.124						8.77791	77.5613	8.89224	71.1054	8.91876	66.7606	8.90972	79.4605						8.8546	58.6948	8.87698	61.1326	8.87795	83.6866
8.99238	148.419	8.99151	158.325	8.99145	136.227	8.96456	104.314						8.81309	77.7042	8.92638	71.2299	8.95511	67.0816	8.94792	79.6778						8.89211	58.8134	8.91271	61.2892	8.91564	83.8654
9.02728	148.574	9.03088	158.771	9.03068	136.657	9.00064	104.477						8.85242	78.0135	8.96773	71.5749	8.99221	67.2675	8.98643	79.8522						8.92753	58.943	8.95128	61.4112	8.95122	83.9841
9.06883	149.131	9.0655	158.92	9.06536	136.828	9.03897	104.828						8.88886	78.2115	9.00239	71.6612	9.0303	67.1559	9.02268	79.8664						8.96662	59.1284	8.9894	61.6044	8.98996	84.1964
9.10389	149.333	9.10721	159.598	9.10708	137.353	9.07603	105.014						8.92523	78.4417	9.04201	72.0123	9.06891	67.3758	9.06178	80.1935						9.0045	59.3534	9.0255	61.7122	9.02802	84.421
9.14363	149.786	9.14266	159.764	9.14268	137.583	9.11497	105.382						8.96293	78.6425	9.07563	72.1365	9.10503	67.5213	9.09826	80.2548						9.0406	59.4387	9.06333	61.9047	9.06413	84.4885
9.17755	149.909	9.18203	160.19	9.18175	137.952	9.14984	105.42						8.99981	78.8943	9.11765	72.4301	9.14424	68.0029	9.13789	80.3428						9.07938	59.6189	9.1007	62.0173	9.10205	84.7395
9.21979	150.479	9.21649	160.421	9.21629	138.228	9.19059	105.72						9.03818	79.1695	9.15329	72.5839	9.18082	68.1348	9.17204	80.3333						9.11615	59.8035	9.13897	62.2199	9.13943	84.9497
9.25575	150.73	9.25829	161.002	9.25793	138.732	9.22584	105.736						9.07225	79.2548	9.19096	72.856	9.22033	68.2454	9.20287	69.1341						9.15501	60.0319	9.1741	62.2858	9.17779	85.1676
9.29405	151.105	9.29472	161.283	9.29443	138.929	9.26576	106.098						9.11277	79.6784	9.22668	72.9437	9.25465	68.2303	9.2055	56.1771						9.18953	60.0566	9.21492	62.5832	9.21301	85.1718
9.33017	151.368	9.3325	161.659	9.33199	139.275	9.30041	106.269						9.14787	79.8586	9.26727	73.3698	9.29605	68.5539	9.20723	46.9977						9.22966	60.251	9.25004	62.6703	9.25354	85.5152
9.37029	151.82	9.36946	162.014	9.3694	139.701	9.34176	106.729						9.18594	80.0581	9.30322	73.4729	9.33104	68.6832								9.26493	60.3745	9.28839	62.8579	9.27947	73.5974
9.40768	152.15	9.40838	162.364	9.40825	140.068	9.37685	106.744						9.21986	80.2459	9.34096	73.7209	9.37086	68.9006								9.30342	60.5533	9.32344	62.9301	9.28119	62.2368
9.44485	152.426	9.44677	162.761	9.44649	140.366	9.41625	106.956						9.26075	80.6509	9.3763	73.9031	9.40435	68.9341								9.33884	60.6672	9.36411	63.1715	9.28284	50.0332
9.4821	152.767	9.4829	163.041	9.48261	140.621	9.44976	106.964						9.29563	80.7191	9.41592	74.1341	9.44635	69.5136								9.37949	60.9338	9.40014	63.3211
9.52139	153.146	9.52189	163.547	9.52176	141.15	9.49164	107.33						9.33437	81.0421	9.45359	74.3981	9.48202	69.5944								9.41461	60.9567	9.43848	63.5032
9.55848	153.405	9.55938	163.83	9.55932	141.316	9.52749	107.534						9.36777	81.1984	9.49006	74.5531	9.51995	69.5233								9.45384	61.1604	9.47279	63.5081
9.59482	153.611	9.59739	164.144	9.59741	141.692	9.56583	107.837						9.4091	81.5058	9.52855	74.8361	9.5557	69.9579								9.48762	61.2901	9.51473	63.811
9.63426	154.028	9.63307	164.34	9.63286	141.889	9.60161	107.994						9.44391	81.6663	9.56599	75.0351	9.59657	70.1889								9.52879	61.4062	9.55031	63.9732
9.67068	154.295	9.67357	164.854	9.67329	142.349	9.6419	108.259						9.48176	81.8751	9.60486	75.2933	9.63285	70.3817								9.56459	61.5244	9.58865	64.0757
9.71034	154.681	9.7094	165.113	9.70919	142.526	9.67971	108.422						9.51642	82.0448	9.63976	75.4257	9.67063	70.5309								9.60225	61.7375	9.6231	64.1441
9.74517	154.822	9.749	165.471	9.74894	142.983	9.71677	108.55						9.55598	82.3335	9.67968	75.7303	9.70615	70.5629								9.637	61.787	9.6637	64.3919
9.78612	155.392	9.78354	165.729	9.7834	143.096	9.7539	108.839						9.59264	82.5359	9.71539	75.9517	9.74544	70.8636								9.67728	61.9714	9.70047	64.5496
9.82186	155.543	9.82518	166.216	9.82512	143.665	9.79171	109.117						9.62967	82.7454	9.75389	76.1742	9.78345	70.9299								9.71375	62.131	9.73777	64.695
9.86016	155.938	9.86055	166.479	9.86064	143.86	9.83035	109.438						9.665	82.9893	9.78968	76.2559	9.8201	71.1532								9.75156	62.2995	9.77447	64.8473
9.89567	156.179	9.89924	166.864	9.89903	144.241	9.86605	109.283						9.70426	83.2051	9.83035	76.5872	9.85886	71.4134								9.78728	62.4072	9.81237	64.9773
9.93722	156.717	9.93446	167.092	9.93425	144.403	9.90529	109.702						9.74151	83.5107	9.86554	76.8345	9.89612	71.4361								9.81979	48.6819	9.85042	65.1478
9.97281	157.008	9.97573	167.709	9.97566	144.951	9.92081	99.4641						9.77728	83.7108	9.90509	76.9923	9.93525	71.7691								9.8221	36.1851	9.88734	65.28
10.0123	157.392	10.0119	167.972	10.0119	145.287	9.92224	88.7448						9.81535	83.9592	9.93885	77.0525	9.96987	71.8133										9.92516	65.4827
10.0462	157.511	10.0511	168.361	10.0507	145.574	9.9233	79.6475						9.8515	84.1455	9.98027	77.5205	10.0104	72.1065										9.96216	65.5917
10.0892	158.199	10.0855	168.61	10.0853	145.791	9.92427	70.2323						9.88972	84.4382	10.016	77.6638	10.046	72.1707										10.0007	65.7318
10.1251	158.4	10.1275	169.236	10.1273	146.371	9.92503	63.9332						9.92401	84.5436	10.0543	77.7885	10.0848	72.4109										10.0354	65.8017
10.1634	158.73	10.1644	169.52	10.1644	146.625								9.96408	84.8917	10.0887	77.9073	10.1206	72.2731										10.0759	66.0572
10.1993	159.011	10.202	169.784	10.2018	146.94								9.99874	85.0216	10.1299	78.2902	10.1614	72.7246										10.1108	66.051
10.2389	159.429	10.2391	170.129	10.239	147.291								10.0379	85.292	10.1661	78.4188	10.1964	72.7117										10.1508	66.2438
10.277	159.756	10.2776	170.619	10.2774	147.573								10.0721	85.4364	10.204	78.6141	10.2361	72.8408										10.1842	66.2756
10.3134	159.952	10.3161	170.944	10.3157	147.908								10.1124	85.7372	10.2396	78.7788	10.2703	72.9476										10.2263	66.5391
10.3511	160.3	10.3518	171.113	10.3516	148.131								10.1472	85.893	10.2794	79.0029	10.3117	73.3867										10.2612	66.6198
10.3891	160.611	10.3909	171.55	10.3907	148.533								10.1859	86.1819	10.3164	79.1984	10.3475	73.4679										10.2995	66.7364
10.4285	161.014	10.4277	171.8	10.4275	148.684								10.2187	86.254	10.3533	79.4415	10.3859	73.6216										10.3346	66.8262
10.4643	161.161	10.4675	172.28	10.4674	149.05								10.2603	86.6247	10.3915	79.6795	10.4208	73.6471										10.3754	67.1045
10.5038	161.619	10.5029	172.407	10.4831	136.897								10.2957	86.8025	10.4288	79.8861	10.4618	73.7613										10.4112	67.1345
10.5397	161.795	10.5432	172.907	10.4845	122.732								10.3334	87.0111	10.4676	80.1493	10.4981	74.0231										10.4498	67.353
10.5793	162.211	10.5784	173.099	10.4856	110.552								10.3685	87.1639	10.5022	80.2313	10.5361	74.3085										10.4842	67.4954
10.6131	162.314	10.6182	173.57	10.4867	97.8582								10.4082	87.5024	10.5433	80.5081	10.5721	74.4609										10.5259	67.6834
10.6549	162.867	10.6518	173.547	10.4874	89.203								10.4451	87.7008	10.5788	80.6527	10.6117	74.5367										10.5613	67.7779
10.6903	163.047	10.6942	174.26										10.4815	87.8547	10.6174	80.948	10.649	74.7969										10.5962	58.1425
10.7298	163.478	10.7295	174.442										10.5182	88.0656	10.6517	81.0147	10.6859	74.8786										10.5979	49.0564
10.7648	163.598	10.7687	174.843										10.5551	88.3015	10.6934	81.3852	10.7241	75.1342										10.5995	39.337
10.8064	164.13	10.804	175.017										10.5932	88.5036	10.7286	81.472	10.7613	75.2371
10.8428	164.406	10.8453	175.579										10.6283	88.6391	10.7677	81.7695	10.8005	75.4815
10.8814	164.737	10.8823	175.897										10.667	88.9513	10.8017	81.8801	10.8351	75.4843
10.9162	164.895	10.9203	176.177										10.703	89.0888	10.8437	82.2072	10.8766	75.8406
10.9567	165.342	10.9559	176.381										10.741	89.3445	10.8786	82.3228	10.9119	75.9139
10.9937	165.665	10.9955	176.855										10.7756	89.4828	10.917	82.5769	10.9507	76.1026
11.0316	165.929	11.0334	177.21										10.8164	89.7806	10.9522	82.7131	10.9851	76.1738
11.0677	166.153	11.0704	177.411										10.8512	89.9552	10.9925	82.9185	11.0269	76.5054
11.1075	166.551	11.1078	177.79										10.8892	90.2284	11.0297	83.1877	11.0624	76.5822
11.1455	166.919	11.1463	178.135										10.923	90.3061	11.0668	83.3327	11.1017	76.6879
11.182	167.155	11.1847	178.497										10.9638	90.6751	11.1027	83.4954	11.1356	76.7401
11.2211	167.556	11.2209	178.731										10.9993	90.8738	11.1424	83.7495	11.1777	77.1015
11.258	167.797	11.2611	179.243										11.0371	91.0582	11.1803	84.0271	11.2129	77.1506
11.2966	168.196	11.297	179.438										11.0717	91.1936	11.2165	84.1592	11.2513	77.3437
11.3323	168.362	11.3359	179.863										11.1122	91.5207	11.255	84.4554	11.2865	77.2826
11.3721	168.823	11.371	179.959										11.1482	91.7298	11.2916	84.6006	11.3267	77.5425
11.4087	169.028	11.4118	180.513										11.1858	91.8583	11.3306	84.8347	11.3641	77.6508
11.4474	169.403	11.4481	180.767										11.2206	92.0476	11.365	84.9726	11.4017	77.8281
11.4823	169.543	11.4869	181.11										11.2593	92.3234	11.4055	85.2883	11.4381	77.9924
11.5246	170.13	11.5215	181.237										11.2965	92.4479	11.4409	85.3851	11.4775	78.347
11.5599	170.288	11.5639	181.874										11.333	92.6233	11.4806	85.6697	11.5155	78.5599
11.5996	170.727	11.5995	182.107										11.3701	92.9208	11.5152	85.8145	11.5515	78.7174
11.6334	170.778	11.6388	182.466										11.4067	93.0958	11.5561	86.0857	11.5902	78.9207
11.6753	171.344	11.6729	182.557										11.4449	93.3173	11.5912	86.2268	11.627	78.9762
11.7112	171.539	11.7143	183.139										11.4801	93.4314	11.6305	86.4778	11.666	79.1927
11.7496	171.894	11.7508	183.414										11.5186	93.6964	11.6638	86.5588	11.7005	79.2722
11.7853	172.083	11.7891	183.666										11.5546	93.8809	11.7059	86.8611	11.7413	79.4598
11.8253	172.492	11.8253	183.935										11.593	94.1254	11.7417	87.0301	11.7768	79.6984
11.8626	172.802	11.8641	184.343										11.6274	94.2644	11.78	87.2644	11.8165	79.9271
11.901	173.139	11.9024	184.696										11.668	94.594	11.8154	87.3717	11.8511	79.9603
11.9369	173.32	11.9398	184.995										11.7025	94.6318	11.8555	87.6936	11.8921	80.2233
11.9761	173.697	11.9772	185.252										11.7418	94.9778	11.8931	87.878	11.9274	80.3214
12.0145	174.083	12.0152	185.623										11.7747	95.1235	11.93	88.0304	11.9667	80.5139
12.0506	174.239	12.0543	186.064										11.8163	95.3037	11.967	88.2268	12.0004	80.5881
12.0895	174.655	12.0895	186.12										11.8514	95.5145	12.0045	88.3824	12.0424	80.877
12.1263	174.857	12.1296	186.635										11.889	95.8103	12.0431	88.6676	12.0785	80.911
12.1653	175.247	12.1656	186.874										11.9239	95.8348	12.0787	88.7555	12.1168	81.0545
12.2006	175.371	12.2051	187.284										11.964	96.0832	12.1179	89.0174	12.1526	81.0582
12.2416	175.912	12.2397	187.362										11.9996	96.3016	12.1544	89.253	12.1927	81.3263
12.2777	176.076	12.2816	187.986										12.0369	96.4811	12.1928	89.4404	12.2305	81.6017
12.316	176.422	12.3173	188.154										12.0721	96.6467	12.2279	89.545	12.2673	81.7261
12.3518	176.576	12.3557	188.472										12.1118	96.8548	12.2692	89.9174	12.3047	81.7344
12.3932	177.038	12.3912	188.61										12.1476	97.1196	12.3044	89.9977	12.3419	81.9856
12.4288	177.179	12.4327	189.179										12.1844	97.303	12.343	90.244	12.3808	82.2754
12.4681	177.52	12.4684	189.366										12.2216	97.4758	12.3774	90.3767	12.4164	82.3493
12.4746	165.233	12.5076	189.686										12.2583	97.6155	12.4187	90.6874	12.4559	82.5848
12.4755	153.472	12.5418	189.842										12.297	97.9505	12.4547	90.803	12.4924	82.6571
12.4765	139.874	12.5843	190.404										12.3315	98.0106	12.4929	91.0348	12.531	82.8963
12.4772	129.939	12.6197	190.627										12.3706	98.3241	12.5278	91.1014	12.5659	82.8592
12.4779	119.918	12.6582	190.962										12.4065	98.4533	12.569	91.5276	12.6076	83.1585
12.4785	109.657	12.6945	191.167										12.4439	98.6858	12.6052	91.6548	12.6428	83.2994
12.4789	104.537	12.7334	191.619										12.479	98.8428	12.6434	91.8209	12.6814	83.4706
		12.7717	191.969										12.5194	99.0977	12.6787	91.9712	12.716	83.3539
		12.8084	192.104										12.5542	99.2939	12.718	92.1914	12.7572	83.7833
		12.8468	192.534										12.5933	99.5422	12.7558	92.3817	12.7934	83.693
		12.8844	192.793										12.626	99.5831	12.7927	92.5414	12.8319	84.0216
		12.9221	193.055										12.6685	99.881	12.8301	92.7884	12.8669	84.1453
		12.9585	193.232										12.7032	100.083	12.8671	92.9206	12.9083	84.2073
		12.9861	178.934										12.7411	100.273	12.9059	93.1591	12.9447	84.4159
		12.9876	165.79										12.7753	100.443	12.9418	93.2905	12.9825	84.4943
		12.9889	150.799										12.8154	100.701	12.9808	93.555	13.007	74.0918
		12.9903	134.465										12.852	100.876	13.0171	93.7072	13.0091	63.1226
		12.9916	117.756										12.8881	101.078	13.0561	93.8772	13.0106	53.5623
		12.9921	112.219										12.9238	101.291	13.0908	93.9494	13.0115	48.6474
													12.9622	101.428	13.1318	94.3095
													13.0001	101.765	13.1668	94.4276
													13.0363	101.965	13.2069	94.6547
													13.074	102.095	13.2401	94.7209
													13.11	102.302	13.2824	95.1202
													13.1487	102.663	13.3181	95.1512
													13.1828	102.69	13.3559	95.2801
													13.2227	102.952	13.3913	95.4784
													13.2577	103.15	13.4321	95.6771
													13.2964	103.415	13.4681	95.822
													13.3307	103.486	13.5056	95.9916
													13.3714	103.821	13.5413	96.156
													13.4068	103.968	13.5815	96.4199
													13.4452	104.157	13.6179	96.5426
													13.4787	104.283	13.655	96.6345
													13.519	104.656	13.6929	96.8595
													13.5543	104.671	13.7301	97.0554
													13.5923	104.952	13.7693	97.2747
													13.6268	105.1	13.8042	97.329
													13.6669	105.376	13.8441	97.6502
													13.7038	105.588	13.8803	97.744
													13.7398	105.753	13.9179	97.9127
													13.7773	105.973	13.9533	97.9968
													13.8146	106.21	13.9944	98.362
													13.852	106.407	14.0299	98.47
													13.8873	106.476	14.0693	98.6265
													13.9253	106.742	14.1025	98.7562
													13.9617	106.909	14.1456	99.1003
													13.9997	107.118	14.1808	99.1648
													14.0344	107.185	14.2191	99.4092
													14.0754	107.574	14.254	99.5528
													14.1098	107.637	14.2944	99.7867
													14.1491	107.898	14.3314	99.9548
													14.1822	107.985	14.3681	100.059
													14.2234	108.246	14.4043	100.293
													14.2581	108.373	14.4432	100.417
													14.296	108.629	14.4817	100.643
													14.3306	108.687	14.5182	100.854
													14.3707	108.989	14.5564	101.074
													14.4067	109.141	14.5931	101.169
													14.4445	109.39	14.6323	101.47
													14.479	109.453	14.6665	101.58
													14.5184	109.669	14.7071	101.844
													14.5553	109.939	14.7424	101.857
													14.5915	110.094	14.7817	102.152
													14.6285	110.195	14.8165	102.236
													14.6658	110.453	14.8578	102.553
													14.7036	110.646	14.8935	102.658
													14.7388	110.682	14.9326	102.908
													14.7778	111.023	14.9663	102.944
													14.8138	111.103	15.0072	103.172
													14.8512	111.223	15.0431	103.33
													14.8867	111.44	15.0816	103.472
													14.9268	111.704	15.1165	103.568
													14.9614	111.753	15.1571	103.81
													15.0002	111.999	15.1945	103.883
													15.0333	111.985	15.231	103.779
													15.076	112.23	15.2407	92.3795
													15.0899	99.4978	15.2421	82.0632
													15.0912	88.2162	15.2434	70.4526
													15.0925	75.5492	15.2444	61.5729
													15.0935	65.8625

## Sheet: Figure 2b
Ultimate strength and maximum Young’s modulus obtained by uniaxial tensile tests.
	Solvent exchange-Reprotonation					Solvent exchange					H2O-stirring
	Strength (MPa)		Young’s modulus (GPa)			Strength (MPa)		Young’s modulus (GPa)			Strength (MPa)		Young’s modulus (GPa)
Mica@TiO2 loading (wt%)	Mean	Standard deviation	Mean	Standard deviation		Mean	Standard deviation	Mean	Standard deviation		Mean	Standard deviation	Mean	Standard deviation
0	178.217	0.61658	4.26751	0.03815		111.949	0.2604	1.8264	0.05877		65.0983	3.80586	1.72998	0.00985
10	188.994	5.35864	4.74256	0.18367		105.851	2.78299	1.95413	0.01864		68.6915	1.29195	2.14617	0.02613
30	144.277	4.3004	4.15189	0.10163		83.2763	1.72245	2.2766	0.07419		81.4874	5.24995	3.64498	0.03231
50	107.513	6.24977	3.86178	0.17373		79.7334	3.06203	2.80354	0.1197		60.3385	1.22794	3.02472	0.03288
70	55.9615	1.62536	2.76855	0.03591		45.5716	2.26166	3.61263	0.2335		32.9566	1.32628	2.44641	0.061
90	14.7231	0.82806	1.22537	0.03501		16.635	0.29145	1.79385	0.03031		7.64301	0.19073	0.99526	0.01019

## Sheet: Figure 2c
Strain at break and work of toughness obtained by uniaxial tensile tests.
	Solvent exchange-Reprotonation					Solvent exchange					H2O-stirring
	Strain at break (%)		Toughness (MJ/m3)			Strain at break (%)		Toughness (MJ/m3)			Strain at break (%)		Toughness (MJ/m3)
Mica@TiO2 loading (wt%)	Mean	Standard deviation	Mean	Standard deviation		Mean	Standard deviation	Mean	Standard deviation		Mean	Standard deviation	Mean	Standard deviation
0	12.6632	0.24211	14.4655	0.19895		14.9742	0.43164	10.1756	0.24667		9.90144	0.1122	3.97037	0.27851
10	12.2393	0.79843	14.7186	1.36566		15.0388	0.29071	9.39519	0.05002		11.7907	1.6846	5.12217	0.72558
30	10.1277	0.31409	9.22265	0.52017		12.7447	0.37726	6.57066	0.34472		9.05936	0.39671	4.8698	0.5552
50	9.59157	0.95334	6.90012	1.04111		9.10878	0.35286	4.64366	0.3513		7.42276	0.29277	3.01139	0.19682
70	5.68148	0.22568	2.09534	0.12949		6.22723	0.25727	1.95019	0.16469		5.73111	0.27958	1.34605	0.12525
90	2.5405	0.21046	0.22914	0.03646		3.09755	0.19142	0.35349	0.03766		2.15419	0.30777	0.11152	0.021

## Sheet: Figure 3a
Simulated scattering efficiencies for different monodisperse scatterers.
Mica@TiO2			Mica			TiO2
Wavelength (m)	Scattering efficiency		Wavelength (m)	Scattering efficiency		Wavelength (m)	Scattering efficiency
2.5e-07	1.21782		2.5e-07	1.34576		2.5e-07	1.5578
2.55e-07	1.16708		2.55e-07	1.67155		2.55e-07	1.60199
2.6e-07	1.11269		2.6e-07	1.97218		2.6e-07	1.6428
2.65e-07	1.07506		2.65e-07	2.22844		2.65e-07	1.6765
2.7e-07	1.06441		2.7e-07	2.42802		2.7e-07	1.71647
2.75e-07	1.07315		2.75e-07	2.5716		2.75e-07	1.77024
2.8e-07	1.08707		2.8e-07	2.77156		2.8e-07	1.82784
2.85e-07	1.09505		2.85e-07	2.90612		2.85e-07	1.8744
2.9e-07	1.09073		2.9e-07	2.99552		2.9e-07	1.90809
2.95e-07	1.06994		2.95e-07	3.1416		2.95e-07	1.94276
3e-07	1.02921		3e-07	3.30636		3e-07	1.99368
3.05e-07	0.96307		3.05e-07	3.39824		3.05e-07	2.06126
3.1e-07	0.86201		3.1e-07	3.60296		3.1e-07	2.12617
3.15e-07	0.71764		3.15e-07	3.67964		3.15e-07	2.15845
3.2e-07	0.53569		3.2e-07	3.8516		3.2e-07	2.13269
3.25e-07	0.41349		3.25e-07	3.86436		3.25e-07	2.03965
3.3e-07	0.59033		3.3e-07	3.97872		3.3e-07	1.88874
3.35e-07	1.06352		3.35e-07	3.94914		3.35e-07	1.70241
3.4e-07	1.47727		3.4e-07	4.00472		3.4e-07	1.50673
3.45e-07	1.74076		3.45e-07	3.98124		3.45e-07	1.32321
3.5e-07	1.90537		3.5e-07	3.96608		3.5e-07	1.16449
3.55e-07	1.99582		3.55e-07	3.97998		3.55e-07	1.03416
3.6e-07	2.04388		3.6e-07	3.93678		3.6e-07	0.92937
3.65e-07	2.07062		3.65e-07	3.91824		3.65e-07	0.84427
3.7e-07	2.11974		3.7e-07	3.86728		3.7e-07	0.77284
3.75e-07	2.15974		3.75e-07	3.88592		3.75e-07	0.71053
3.8e-07	2.20344		3.8e-07	3.87106		3.8e-07	0.65464
3.85e-07	2.2141		3.85e-07	3.81148		3.85e-07	0.60401
3.9e-07	2.33018		3.9e-07	3.83388		3.9e-07	0.5583
3.95e-07	2.38914		3.95e-07	3.83074		3.95e-07	0.5174
4e-07	2.54574		4e-07	3.80966		4e-07	0.4811
4.05e-07	2.69706		4.05e-07	3.78154		4.05e-07	0.44893
4.1e-07	2.92314		4.1e-07	3.80572		4.1e-07	0.42025
4.15e-07	3.15388		4.15e-07	3.8002		4.15e-07	0.39439
4.2e-07	3.36066		4.2e-07	3.74268		4.2e-07	0.37074
4.25e-07	3.59174		4.25e-07	3.7447		4.25e-07	0.34884
4.3e-07	3.7733		4.3e-07	3.75402		4.3e-07	0.32843
4.35e-07	3.84832		4.35e-07	3.72858		4.35e-07	0.30937
4.4e-07	3.88136		4.4e-07	3.66548		4.4e-07	0.29161
4.45e-07	3.94364		4.45e-07	3.63866		4.45e-07	0.27512
4.5e-07	3.8659		4.5e-07	3.63864		4.5e-07	0.25989
4.55e-07	3.84538		4.55e-07	3.60342		4.55e-07	0.24586
4.6e-07	3.82194		4.6e-07	3.52888		4.6e-07	0.23294
4.65e-07	3.80826		4.65e-07	3.47906		4.65e-07	0.22101
4.7e-07	3.69784		4.7e-07	3.43766		4.7e-07	0.20996
4.75e-07	3.7098		4.75e-07	3.41402		4.75e-07	0.19966
4.8e-07	3.69714		4.8e-07	3.37108		4.8e-07	0.18999
4.85e-07	3.6998		4.85e-07	3.27688		4.85e-07	0.18089
4.9e-07	3.60664		4.9e-07	3.21592		4.9e-07	0.17228
4.95e-07	3.60462		4.95e-07	3.17934		4.95e-07	0.16414
5e-07	3.65624		5e-07	3.14184		5e-07	0.15643
5.05e-07	3.65358		5.05e-07	3.10154		5.05e-07	0.14914
5.1e-07	3.66258		5.1e-07	3.04892		5.1e-07	0.14227
5.15e-07	3.60314		5.15e-07	2.96768		5.15e-07	0.13581
5.2e-07	3.61616		5.2e-07	2.91248		5.2e-07	0.12973
5.25e-07	3.66984		5.25e-07	2.8775		5.25e-07	0.12403
5.3e-07	3.69826		5.3e-07	2.85662		5.3e-07	0.11868
5.35e-07	3.71202		5.35e-07	2.82692		5.35e-07	0.11365
5.4e-07	3.68588		5.4e-07	2.78498		5.4e-07	0.10892
5.45e-07	3.71406		5.45e-07	2.72766		5.45e-07	0.10446
5.5e-07	3.73634		5.5e-07	2.67282		5.5e-07	0.10023
5.55e-07	3.78506		5.55e-07	2.64026		5.55e-07	0.09622
5.6e-07	3.83174		5.6e-07	2.61216		5.6e-07	0.09241
5.65e-07	3.82956		5.65e-07	2.5953		5.65e-07	0.08877
5.7e-07	3.78948		5.7e-07	2.57746		5.7e-07	0.0853
5.75e-07	3.83904		5.75e-07	2.55802		5.75e-07	0.08198
5.8e-07	3.87302		5.8e-07	2.53016		5.8e-07	0.0788
5.85e-07	3.88734		5.85e-07	2.48558		5.85e-07	0.07577
5.9e-07	3.91652		5.9e-07	2.4371		5.9e-07	0.07288
5.95e-07	3.9445		5.95e-07	2.40614		5.95e-07	0.07012
6e-07	3.90626		6e-07	2.38624		6e-07	0.06749
6.05e-07	3.85096		6.05e-07	2.37798		6.05e-07	0.06499
6.1e-07	3.85884		6.1e-07	2.36762		6.1e-07	0.0626
6.15e-07	3.87336		6.15e-07	2.35616		6.15e-07	0.06034
6.2e-07	3.87902		6.2e-07	2.3429		6.2e-07	0.05819
6.25e-07	3.86078		6.25e-07	2.32446		6.25e-07	0.05614
6.3e-07	3.8305		6.3e-07	2.2923		6.3e-07	0.05419
6.35e-07	3.78824		6.35e-07	2.25604		6.35e-07	0.05233
6.4e-07	3.7014		6.4e-07	2.22354		6.4e-07	0.05056
6.45e-07	3.66528		6.45e-07	2.1967		6.45e-07	0.04886
6.5e-07	3.61992		6.5e-07	2.17984		6.5e-07	0.04724
6.55e-07	3.57596		6.55e-07	2.16694		6.55e-07	0.04569
6.6e-07	3.54322		6.6e-07	2.15752		6.6e-07	0.0442
6.65e-07	3.51818		6.65e-07	2.14968		6.65e-07	0.04277
6.7e-07	3.49444		6.7e-07	2.1415		6.7e-07	0.04139
6.75e-07	3.44478		6.75e-07	2.1303		6.75e-07	0.04007
6.8e-07	3.35786		6.8e-07	2.10876		6.8e-07	0.03879
6.85e-07	3.25732		6.85e-07	2.08316		6.85e-07	0.03756
6.9e-07	3.21296		6.9e-07	2.056		6.9e-07	0.03638
6.95e-07	3.18778		6.95e-07	2.02686		6.95e-07	0.03523
7e-07	3.14982		7e-07	1.99794		7e-07	0.03413
7.05e-07	3.11406		7.05e-07	1.9741		7.05e-07	0.03307
7.1e-07	3.09038		7.1e-07	1.95621		7.1e-07	0.03205
7.15e-07	3.06934		7.15e-07	1.94317		7.15e-07	0.03107
7.2e-07	3.0498		7.2e-07	1.93296		7.2e-07	0.03012
7.25e-07	3.02284		7.25e-07	1.92294		7.25e-07	0.02921
7.3e-07	2.96342		7.3e-07	1.91225		7.3e-07	0.02834
7.35e-07	2.88392		7.35e-07	1.89723		7.35e-07	0.0275
7.4e-07	2.83764		7.4e-07	1.87685		7.4e-07	0.02669
7.45e-07	2.82264		7.45e-07	1.85426		7.45e-07	0.02592
7.5e-07	2.81444		7.5e-07	1.83161		7.5e-07	0.02517
7.55e-07	2.80096		7.55e-07	1.80707		7.55e-07	0.02445
7.6e-07	2.77732		7.6e-07	1.77993		7.6e-07	0.02377
7.65e-07	2.75516		7.65e-07	1.75238		7.65e-07	0.0231
7.7e-07	2.74486		7.7e-07	1.72728		7.7e-07	0.02247
7.75e-07	2.73896		7.75e-07	1.70749		7.75e-07	0.02185
7.8e-07	2.73324		7.8e-07	1.69146		7.8e-07	0.02126
7.85e-07	2.72296		7.85e-07	1.67829		7.85e-07	0.02069
7.9e-07	2.69936		7.9e-07	1.66494		7.9e-07	0.02014
7.95e-07	2.65348		7.95e-07	1.6516		7.95e-07	0.01961
8e-07	2.60428		8e-07	1.63741		8e-07	0.01909
8.05e-07	2.57766		8.05e-07	1.62075		8.05e-07	0.0186
8.1e-07	2.56832		8.1e-07	1.60171		8.1e-07	0.01811
8.15e-07	2.56576		8.15e-07	1.58022		8.15e-07	0.01765
8.2e-07	2.56288		8.2e-07	1.55919		8.2e-07	0.01719
8.25e-07	2.5556		8.25e-07	1.53784		8.25e-07	0.01675
8.3e-07	2.54274		8.3e-07	1.5148		8.3e-07	0.01633
8.35e-07	2.52754		8.35e-07	1.49062		8.35e-07	0.01591
8.4e-07	2.51992		8.4e-07	1.46422		8.4e-07	0.01551
8.45e-07	2.51904		8.45e-07	1.43842		8.45e-07	0.01512
8.5e-07	2.51944		8.5e-07	1.41604		8.5e-07	0.01474
8.55e-07	2.51776		8.55e-07	1.39711		8.55e-07	0.01437
8.6e-07	2.51282		8.6e-07	1.38252		8.6e-07	0.01402
8.65e-07	2.50242		8.65e-07	1.3703		8.65e-07	0.01367
8.7e-07	2.48492		8.7e-07	1.35824		8.7e-07	0.01333
8.75e-07	2.45704		8.75e-07	1.34683		8.75e-07	0.01301
8.8e-07	2.42686		8.8e-07	1.33494		8.8e-07	0.01269
8.85e-07	2.40362		8.85e-07	1.32198		8.85e-07	0.01238
8.9e-07	2.38868		8.9e-07	1.3089		8.9e-07	0.01208
8.95e-07	2.37918		8.95e-07	1.29431		8.95e-07	0.01179
9e-07	2.3724		9e-07	1.27777		9e-07	0.01151
9.05e-07	2.3656		9.05e-07	1.26106		9.05e-07	0.01124
9.1e-07	2.3563		9.1e-07	1.24399		9.1e-07	0.01098
9.15e-07	2.34352		9.15e-07	1.22604		9.15e-07	0.01072
9.2e-07	2.3278		9.2e-07	1.20811		9.2e-07	0.01047
9.25e-07	2.31392		9.25e-07	1.18935		9.25e-07	0.01023
9.3e-07	2.30594		9.3e-07	1.16856		9.3e-07	0.01
9.35e-07	2.30262		9.35e-07	1.14698		9.35e-07	0.00977
9.4e-07	2.3003		9.4e-07	1.12583		9.4e-07	0.00956
9.45e-07	2.298		9.45e-07	1.1056		9.45e-07	0.00935
9.5e-07	2.29464		9.5e-07	1.08818		9.5e-07	0.00914
9.55e-07	2.28972		9.55e-07	1.07485		9.55e-07	0.00894
9.6e-07	2.283		9.6e-07	1.06425		9.6e-07	0.00875
9.65e-07	2.27356		9.65e-07	1.05515		9.65e-07	0.00856
9.7e-07	2.25976		9.7e-07	1.04771		9.7e-07	0.00838
9.75e-07	2.24096		9.75e-07	1.04116		9.75e-07	0.00821
9.8e-07	2.22084		9.8e-07	1.03409		9.8e-07	0.00804
9.85e-07	2.2024		9.85e-07	1.02672		9.85e-07	0.00787
9.9e-07	2.1857		9.9e-07	1.0198		9.9e-07	0.00771
9.95e-07	2.17056		9.95e-07	1.01257		9.95e-07	0.00755
1e-06	2.15606		1e-06	1.0043		1e-06	0.0074
1.005e-06	2.14146		1.005e-06	0.99569		1.005e-06	0.00725
1.01e-06	2.12596		1.01e-06	0.98717		1.01e-06	0.00711
1.015e-06	2.10846		1.015e-06	0.97783		1.015e-06	0.00697
1.02e-06	2.08904		1.02e-06	0.96728		1.02e-06	0.00683
1.025e-06	2.06788		1.025e-06	0.95654		1.025e-06	0.0067
1.03e-06	2.04612		1.03e-06	0.94607		1.03e-06	0.00657
1.035e-06	2.02682		1.035e-06	0.93499		1.035e-06	0.00644
1.04e-06	2.0117		1.04e-06	0.92276		1.04e-06	0.00631
1.045e-06	2.0006		1.045e-06	0.91003		1.045e-06	0.00619
1.05e-06	1.99235		1.05e-06	0.89716		1.05e-06	0.00608
1.055e-06	1.98513		1.055e-06	0.88347		1.055e-06	0.00596
1.06e-06	1.97806		1.06e-06	0.8687		1.06e-06	0.00585
1.065e-06	1.97098		1.065e-06	0.854		1.065e-06	0.00574
1.07e-06	1.96326		1.07e-06	0.84079		1.07e-06	0.00563
1.075e-06	1.95466		1.075e-06	0.82944		1.075e-06	0.00552
1.08e-06	1.94533		1.08e-06	0.81975		1.08e-06	0.00542
1.085e-06	1.93483		1.085e-06	0.81201		1.085e-06	0.00532
1.09e-06	1.92262		1.09e-06	0.80661		1.09e-06	0.00522
1.095e-06	1.90831		1.095e-06	0.80306		1.095e-06	0.00512
1.1e-06	1.89177		1.1e-06	0.80015		1.1e-06	0.00503
1.105e-06	1.87402		1.105e-06	0.79727		1.105e-06	0.00494
1.11e-06	1.85654		1.11e-06	0.79476		1.11e-06	0.00485
1.115e-06	1.83971		1.115e-06	0.79292		1.115e-06	0.00476
1.12e-06	1.82323		1.12e-06	0.79123		1.12e-06	0.00467
1.125e-06	1.807		1.125e-06	0.78896		1.125e-06	0.00459
1.13e-06	1.79061		1.13e-06	0.78611		1.13e-06	0.00451
1.135e-06	1.77344		1.135e-06	0.78332		1.135e-06	0.00443
1.14e-06	1.7553		1.14e-06	0.78088		1.14e-06	0.00435
1.145e-06	1.73599		1.145e-06	0.77829		1.145e-06	0.00427
1.15e-06	1.71511		1.15e-06	0.77495		1.15e-06	0.0042
1.155e-06	1.69275		1.155e-06	0.77096		1.155e-06	0.00412
1.16e-06	1.66954		1.16e-06	0.76696		1.16e-06	0.00405
1.165e-06	1.646		1.165e-06	0.76322		1.165e-06	0.00398
1.17e-06	1.62284		1.17e-06	0.7593		1.17e-06	0.00391
1.175e-06	1.60136		1.175e-06	0.75461		1.175e-06	0.00384
1.18e-06	1.58255		1.18e-06	0.74914		1.18e-06	0.00378
1.185e-06	1.5665		1.185e-06	0.74344		1.185e-06	0.00372
1.19e-06	1.55289		1.19e-06	0.73787		1.19e-06	0.00365
1.195e-06	1.54139		1.195e-06	0.73219		1.195e-06	0.00359
1.2e-06	1.53132		1.2e-06	0.72581		1.2e-06	0.00353
1.205e-06	1.52183		1.205e-06	0.71848		1.205e-06	0.00348
1.21e-06	1.51255		1.21e-06	0.71056		1.21e-06	0.00342
1.215e-06	1.50348		1.215e-06	0.70257		1.215e-06	0.00336
1.22e-06	1.49444		1.22e-06	0.69467		1.22e-06	0.00331
1.225e-06	1.48508		1.225e-06	0.68656		1.225e-06	0.00326
1.23e-06	1.47539		1.23e-06	0.67801		1.23e-06	0.00321
1.235e-06	1.46554		1.235e-06	0.66932		1.235e-06	0.00316
1.24e-06	1.45545		1.24e-06	0.66123		1.24e-06	0.00311
1.245e-06	1.4449		1.245e-06	0.65442		1.245e-06	0.00306
1.25e-06	1.43388		1.25e-06	0.64902		1.25e-06	0.00301
1.255e-06	1.42249		1.255e-06	0.64473		1.255e-06	0.00297
1.26e-06	1.41059		1.26e-06	0.64123		1.26e-06	0.00293
1.265e-06	1.39799		1.265e-06	0.6385		1.265e-06	0.00288
1.27e-06	1.38483		1.27e-06	0.6368		1.27e-06	0.00284
1.275e-06	1.3715		1.275e-06	0.63625		1.275e-06	0.0028
1.28e-06	1.3582		1.28e-06	0.63656		1.28e-06	0.00276
1.285e-06	1.34492		1.285e-06	0.63716		1.285e-06	0.00272
1.29e-06	1.33166		1.29e-06	0.63754		1.29e-06	0.00268
1.295e-06	1.31852		1.295e-06	0.63761		1.295e-06	0.00264
1.3e-06	1.30548		1.3e-06	0.63766		1.3e-06	0.00261
1.305e-06	1.29224		1.305e-06	0.638		1.305e-06	0.00257
1.31e-06	1.27859		1.31e-06	0.63865		1.31e-06	0.00254
1.315e-06	1.26448		1.315e-06	0.6393		1.315e-06	0.0025
1.32e-06	1.24995		1.32e-06	0.63954		1.32e-06	0.00247
1.325e-06	1.23483		1.325e-06	0.63922		1.325e-06	0.00244
1.33e-06	1.21892		1.33e-06	0.63852		1.33e-06	0.00241
1.335e-06	1.2023		1.335e-06	0.63783		1.335e-06	0.00237
1.34e-06	1.1853		1.34e-06	0.63738		1.34e-06	0.00234
1.345e-06	1.16829		1.345e-06	0.6371		1.345e-06	0.00231
1.35e-06	1.1515		1.35e-06	0.63667		1.35e-06	0.00228
1.355e-06	1.13521		1.355e-06	0.63577		1.355e-06	0.00226
1.36e-06	1.1199		1.36e-06	0.63433		1.36e-06	0.00223
1.365e-06	1.10609		1.365e-06	0.63256		1.365e-06	0.0022
1.37e-06	1.09401		1.37e-06	0.6308		1.37e-06	0.00217
1.375e-06	1.08355		1.375e-06	0.62926		1.375e-06	0.00215
1.38e-06	1.07441		1.38e-06	0.62786		1.38e-06	0.00212
1.385e-06	1.06644		1.385e-06	0.62633		1.385e-06	0.00209
1.39e-06	1.05958		1.39e-06	0.62436		1.39e-06	0.00207
1.395e-06	1.05367		1.395e-06	0.62182		1.395e-06	0.00204
1.4e-06	1.0484		1.4e-06	0.61886		1.4e-06	0.00202
1.405e-06	1.04345		1.405e-06	0.61575		1.405e-06	0.002
1.41e-06	1.03871		1.41e-06	0.61274		1.41e-06	0.00197
1.415e-06	1.03418		1.415e-06	0.60982		1.415e-06	0.00195
1.42e-06	1.02989		1.42e-06	0.60681		1.42e-06	0.00193
1.425e-06	1.0257		1.425e-06	0.60341		1.425e-06	0.0019
1.43e-06	1.02144		1.43e-06	0.59942		1.43e-06	0.00188
1.435e-06	1.01705		1.435e-06	0.59486		1.435e-06	0.00186
1.44e-06	1.01261		1.44e-06	0.58993		1.44e-06	0.00184
1.445e-06	1.00821		1.445e-06	0.58491		1.445e-06	0.00182
1.45e-06	1.00382		1.45e-06	0.58		1.45e-06	0.0018
1.455e-06	0.99932		1.455e-06	0.57522		1.455e-06	0.00178
1.46e-06	0.99466		1.46e-06	0.57042		1.46e-06	0.00176
1.465e-06	0.98988		1.465e-06	0.56541		1.465e-06	0.00174
1.47e-06	0.9851		1.47e-06	0.56011		1.47e-06	0.00172
1.475e-06	0.98035		1.475e-06	0.55464		1.475e-06	0.0017
1.48e-06	0.97557		1.48e-06	0.54926		1.48e-06	0.00168
1.485e-06	0.97063		1.485e-06	0.54431		1.485e-06	0.00166
1.49e-06	0.96551		1.49e-06	0.54003		1.49e-06	0.00164
1.495e-06	0.96027		1.495e-06	0.5365		1.495e-06	0.00162
1.5e-06	0.95501		1.5e-06	0.53361		1.5e-06	0.00161
1.505e-06	0.94971		1.505e-06	0.53117		1.505e-06	0.00159
1.51e-06	0.94427		1.51e-06	0.529		1.51e-06	0.00157
1.515e-06	0.93859		1.515e-06	0.52704		1.515e-06	0.00155
1.52e-06	0.93268		1.52e-06	0.52537		1.52e-06	0.00154
1.525e-06	0.92664		1.525e-06	0.52415		1.525e-06	0.00152
1.53e-06	0.92056		1.53e-06	0.52352		1.53e-06	0.0015
1.535e-06	0.91444		1.535e-06	0.52354		1.535e-06	0.00149
1.54e-06	0.90818		1.54e-06	0.52409		1.54e-06	0.00147
1.545e-06	0.90166		1.545e-06	0.52497		1.545e-06	0.00145
1.55e-06	0.89487		1.55e-06	0.52591		1.55e-06	0.00144
1.555e-06	0.88786		1.555e-06	0.5267		1.555e-06	0.00142
1.56e-06	0.88072		1.56e-06	0.52729		1.56e-06	0.00141
1.565e-06	0.87344		1.565e-06	0.52772		1.565e-06	0.00139
1.57e-06	0.86594		1.57e-06	0.52814		1.57e-06	0.00138
1.575e-06	0.85808		1.575e-06	0.52872		1.575e-06	0.00136
1.58e-06	0.8498		1.58e-06	0.52954		1.58e-06	0.00135
1.585e-06	0.84117		1.585e-06	0.53058		1.585e-06	0.00133
1.59e-06	0.83234		1.59e-06	0.5317		1.59e-06	0.00132
1.595e-06	0.82347		1.595e-06	0.53271		1.595e-06	0.0013
1.6e-06	0.81461		1.6e-06	0.53346		1.6e-06	0.00129
1.605e-06	0.80579		1.605e-06	0.53384		1.605e-06	0.00128
1.61e-06	0.79702		1.61e-06	0.5339		1.61e-06	0.00126
1.615e-06	0.78839		1.615e-06	0.53374		1.615e-06	0.00125
1.62e-06	0.78012		1.62e-06	0.53354		1.62e-06	0.00124
1.625e-06	0.77244		1.625e-06	0.53345		1.625e-06	0.00122
1.63e-06	0.76555		1.63e-06	0.53352		1.63e-06	0.00121
1.635e-06	0.75953		1.635e-06	0.53374		1.635e-06	0.0012
1.64e-06	0.75434		1.64e-06	0.53399		1.64e-06	0.00119
1.645e-06	0.74989		1.645e-06	0.53412		1.645e-06	0.00117
1.65e-06	0.74613		1.65e-06	0.53399		1.65e-06	0.00116
1.655e-06	0.74305		1.655e-06	0.53353		1.655e-06	0.00115
1.66e-06	0.74066		1.66e-06	0.53275		1.66e-06	0.00114
1.665e-06	0.73896		1.665e-06	0.53177		1.665e-06	0.00113
1.67e-06	0.73786		1.67e-06	0.53071		1.67e-06	0.00112
1.675e-06	0.73721		1.675e-06	0.52972		1.675e-06	0.0011
1.68e-06	0.73683		1.68e-06	0.52888		1.68e-06	0.00109
1.685e-06	0.73658		1.685e-06	0.5282		1.685e-06	0.00108
1.69e-06	0.73642		1.69e-06	0.52759		1.69e-06	0.00107
1.695e-06	0.73634		1.695e-06	0.52694		1.695e-06	0.00106
1.7e-06	0.73638		1.7e-06	0.52611		1.7e-06	0.00105
1.705e-06	0.73653		1.705e-06	0.52501		1.705e-06	0.00104
1.71e-06	0.73673		1.71e-06	0.52359		1.71e-06	0.00103
1.715e-06	0.7369		1.715e-06	0.52189		1.715e-06	0.00102
1.72e-06	0.73695		1.72e-06	0.52		1.72e-06	0.00101
1.725e-06	0.73686		1.725e-06	0.51806		1.725e-06	0.001
1.73e-06	0.73666		1.73e-06	0.51616		1.73e-06	0.000991602
1.735e-06	0.73642		1.735e-06	0.51438		1.735e-06	0.000982222
1.74e-06	0.73618		1.74e-06	0.51273		1.74e-06	0.000972983
1.745e-06	0.73596		1.745e-06	0.51114		1.745e-06	0.000963883
1.75e-06	0.73572		1.75e-06	0.50951		1.75e-06	0.000954919
1.755e-06	0.7354		1.755e-06	0.50773		1.755e-06	0.000946092
1.76e-06	0.73495		1.76e-06	0.5057		1.76e-06	0.000937398
1.765e-06	0.73437		1.765e-06	0.50336		1.765e-06	0.000928836
1.77e-06	0.73369		1.77e-06	0.50073		1.77e-06	0.000920402
1.775e-06	0.73299		1.775e-06	0.49786		1.775e-06	0.000912097
1.78e-06	0.73231		1.78e-06	0.49487		1.78e-06	0.000903917
1.785e-06	0.73166		1.785e-06	0.49186		1.785e-06	0.000895862
1.79e-06	0.73101		1.79e-06	0.48892		1.79e-06	0.000887928
1.795e-06	0.73029		1.795e-06	0.4861		1.795e-06	0.000880114
1.8e-06	0.72945		1.8e-06	0.48341		1.8e-06	0.000872419
1.805e-06	0.72847		1.805e-06	0.48079		1.805e-06	0.000864839
1.81e-06	0.72739		1.81e-06	0.47817		1.81e-06	0.000857373
1.815e-06	0.72627		1.815e-06	0.47544		1.815e-06	0.00085002
1.82e-06	0.72515		1.82e-06	0.47253		1.82e-06	0.000842776
1.825e-06	0.72406		1.825e-06	0.4694		1.825e-06	0.000835641
1.83e-06	0.723		1.83e-06	0.46607		1.83e-06	0.000828612
1.835e-06	0.72189		1.835e-06	0.46258		1.835e-06	0.000821686
1.84e-06	0.72068		1.84e-06	0.45903		1.84e-06	0.000814864
1.845e-06	0.71932		1.845e-06	0.45554		1.845e-06	0.000808143
1.85e-06	0.71781		1.85e-06	0.45219		1.85e-06	0.00080152
1.855e-06	0.71619		1.855e-06	0.44908		1.855e-06	0.000794992
1.86e-06	0.7145		1.86e-06	0.44624		1.86e-06	0.000788561
1.865e-06	0.71281		1.865e-06	0.44366		1.865e-06	0.000782221
1.87e-06	0.71112		1.87e-06	0.44129		1.87e-06	0.000775972
1.875e-06	0.70943		1.875e-06	0.43907		1.875e-06	0.000769812
1.88e-06	0.70767		1.88e-06	0.4369		1.88e-06	0.00076374
1.885e-06	0.70578		1.885e-06	0.43474		1.885e-06	0.000757752
1.89e-06	0.70369		1.89e-06	0.43253		1.89e-06	0.000751848
1.895e-06	0.7014		1.895e-06	0.43028		1.895e-06	0.000746025
1.9e-06	0.69894		1.9e-06	0.42802		1.9e-06	0.000740283
1.905e-06	0.69634		1.905e-06	0.42582		1.905e-06	0.000734618
1.91e-06	0.69368		1.91e-06	0.42375		1.91e-06	0.00072903
1.915e-06	0.69099		1.915e-06	0.42191		1.915e-06	0.000723516
1.92e-06	0.68827		1.92e-06	0.42036		1.92e-06	0.000718075
1.925e-06	0.68547		1.925e-06	0.41912		1.925e-06	0.000712705
1.93e-06	0.68253		1.93e-06	0.41821		1.93e-06	0.000707403
1.935e-06	0.6794		1.935e-06	0.41757		1.935e-06	0.00070217
1.94e-06	0.67602		1.94e-06	0.41715		1.94e-06	0.000697003
1.945e-06	0.67241		1.945e-06	0.41687		1.945e-06	0.0006919
1.95e-06	0.66859		1.95e-06	0.41664		1.95e-06	0.000686861
1.955e-06	0.66463		1.955e-06	0.41638		1.955e-06	0.000681881
1.96e-06	0.6606		1.96e-06	0.41604		1.96e-06	0.000676962
1.965e-06	0.65654		1.965e-06	0.41562		1.965e-06	0.000672101
1.97e-06	0.65246		1.97e-06	0.41511		1.97e-06	0.000667296
1.975e-06	0.64834		1.975e-06	0.41456		1.975e-06	0.000662547
1.98e-06	0.64415		1.98e-06	0.41403		1.98e-06	0.000657851
1.985e-06	0.63982		1.985e-06	0.41357		1.985e-06	0.000653208
1.99e-06	0.63534		1.99e-06	0.41325		1.99e-06	0.000648615
1.995e-06	0.63072		1.995e-06	0.4131		1.995e-06	0.000644072
2e-06	0.62599		2e-06	0.41314		2e-06	0.000639578
2.005e-06	0.62124		2.005e-06	0.41336		2.005e-06	0.000635129
2.01e-06	0.61654		2.01e-06	0.41372		2.01e-06	0.000630726
2.015e-06	0.61197		2.015e-06	0.41416		2.015e-06	0.000626368
2.02e-06	0.60757		2.02e-06	0.41461		2.02e-06	0.000622051
2.025e-06	0.60337		2.025e-06	0.415		2.025e-06	0.000617777
2.03e-06	0.59935		2.03e-06	0.41529		2.03e-06	0.000613544
2.035e-06	0.59549		2.035e-06	0.41542		2.035e-06	0.00060935
2.04e-06	0.59177		2.04e-06	0.41539		2.04e-06	0.000605194
2.045e-06	0.58817		2.045e-06	0.4152		2.045e-06	0.000601075
2.05e-06	0.58471		2.05e-06	0.41488		2.05e-06	0.000596991
2.055e-06	0.58142		2.055e-06	0.41448		2.055e-06	0.000592944
2.06e-06	0.57835		2.06e-06	0.41407		2.06e-06	0.000588929
2.065e-06	0.57556		2.065e-06	0.41369		2.065e-06	0.000584948
2.07e-06	0.57311		2.07e-06	0.41338		2.07e-06	0.000581
2.075e-06	0.571		2.075e-06	0.4132		2.075e-06	0.000577081
2.08e-06	0.56923		2.08e-06	0.41313		2.08e-06	0.000573192
2.085e-06	0.56779		2.085e-06	0.41317		2.085e-06	0.000569332
2.09e-06	0.5666		2.09e-06	0.4133		2.09e-06	0.0005655
2.095e-06	0.56563		2.095e-06	0.41346		2.095e-06	0.000561696
2.1e-06	0.56482		2.1e-06	0.41361		2.1e-06	0.000557918
2.105e-06	0.56415		2.105e-06	0.41369		2.105e-06	0.000554166
2.11e-06	0.56361		2.11e-06	0.41366		2.11e-06	0.000550439
2.115e-06	0.5632		2.115e-06	0.41348		2.115e-06	0.000546735
2.12e-06	0.56295		2.12e-06	0.41314		2.12e-06	0.000543056
2.125e-06	0.56288		2.125e-06	0.41264		2.125e-06	0.000539398
2.13e-06	0.563		2.13e-06	0.412		2.13e-06	0.000535763
2.135e-06	0.56329		2.135e-06	0.41125		2.135e-06	0.000532148
2.14e-06	0.56374		2.14e-06	0.41045		2.14e-06	0.000528554
2.145e-06	0.5643		2.145e-06	0.40963		2.145e-06	0.00052498
2.15e-06	0.56493		2.15e-06	0.40885		2.15e-06	0.000521425
2.155e-06	0.56557		2.155e-06	0.40814		2.155e-06	0.000517888
2.16e-06	0.5662		2.16e-06	0.40753		2.16e-06	0.00051437
2.165e-06	0.5668		2.165e-06	0.40703		2.165e-06	0.000510868
2.17e-06	0.56736		2.17e-06	0.40662		2.17e-06	0.000507385
2.175e-06	0.56789		2.175e-06	0.40629		2.175e-06	0.000503918
2.18e-06	0.56844		2.18e-06	0.406		2.18e-06	0.000500466
2.185e-06	0.56901		2.185e-06	0.40572		2.185e-06	0.000497029
2.19e-06	0.56962		2.19e-06	0.40539		2.19e-06	0.000493608
2.195e-06	0.57029		2.195e-06	0.40497		2.195e-06	0.000490202
2.2e-06	0.57099		2.2e-06	0.40444		2.2e-06	0.000486809
2.205e-06	0.57172		2.205e-06	0.40377		2.205e-06	0.00048343
2.21e-06	0.57242		2.21e-06	0.40296		2.21e-06	0.000480065
2.215e-06	0.57308		2.215e-06	0.402		2.215e-06	0.000476712
2.22e-06	0.57366		2.22e-06	0.40093		2.22e-06	0.000473373
2.225e-06	0.57415		2.225e-06	0.39976		2.225e-06	0.000470044
2.23e-06	0.57455		2.23e-06	0.39854		2.23e-06	0.000466729
2.235e-06	0.57487		2.235e-06	0.39731		2.235e-06	0.000463425
2.24e-06	0.57515		2.24e-06	0.39611		2.24e-06	0.000460131
2.245e-06	0.5754		2.245e-06	0.39496		2.245e-06	0.000456849
2.25e-06	0.57565		2.25e-06	0.3939		2.25e-06	0.000453578
2.255e-06	0.57593		2.255e-06	0.39293		2.255e-06	0.000450317
2.26e-06	0.57624		2.26e-06	0.39206		2.26e-06	0.000447066
2.265e-06	0.57658		2.265e-06	0.39127		2.265e-06	0.000443826
2.27e-06	0.57691		2.27e-06	0.39054		2.27e-06	0.000440594
2.275e-06	0.57723		2.275e-06	0.38983		2.275e-06	0.000437373
2.28e-06	0.57749		2.28e-06	0.38912		2.28e-06	0.000434161
2.285e-06	0.57768		2.285e-06	0.38836		2.285e-06	0.000430958
2.29e-06	0.57777		2.29e-06	0.38752		2.29e-06	0.000427764
2.295e-06	0.57778		2.295e-06	0.38658		2.295e-06	0.00042458
2.3e-06	0.5777		2.3e-06	0.3855		2.3e-06	0.000421403
2.305e-06	0.57756		2.305e-06	0.3843		2.305e-06	0.000418235
2.31e-06	0.57738		2.31e-06	0.38296		2.31e-06	0.000415076
2.315e-06	0.57721		2.315e-06	0.38151		2.315e-06	0.000411925
2.32e-06	0.57705		2.32e-06	0.37996		2.32e-06	0.000408782
2.325e-06	0.57692		2.325e-06	0.37834		2.325e-06	0.000405648
2.33e-06	0.57683		2.33e-06	0.37669		2.33e-06	0.000402521
2.335e-06	0.57676		2.335e-06	0.37503		2.335e-06	0.000399403
2.34e-06	0.5767		2.34e-06	0.37341		2.34e-06	0.000396291
2.345e-06	0.57663		2.345e-06	0.37185		2.345e-06	0.000393188
2.35e-06	0.5765		2.35e-06	0.37037		2.35e-06	0.000390093
2.355e-06	0.5763		2.355e-06	0.36898		2.355e-06	0.000387005
2.36e-06	0.57601		2.36e-06	0.36768		2.36e-06	0.000383925
2.365e-06	0.57563		2.365e-06	0.36646		2.365e-06	0.000380853
2.37e-06	0.57516		2.37e-06	0.3653		2.37e-06	0.000377788
2.375e-06	0.57462		2.375e-06	0.36419		2.375e-06	0.00037473
2.38e-06	0.57403		2.38e-06	0.36309		2.38e-06	0.00037168
2.385e-06	0.57342		2.385e-06	0.36198		2.385e-06	0.000368638
2.39e-06	0.57283		2.39e-06	0.36082		2.39e-06	0.000365603
2.395e-06	0.57226		2.395e-06	0.35958		2.395e-06	0.000362575
2.4e-06	0.57172		2.4e-06	0.35826		2.4e-06	0.000359556
2.405e-06	0.57122		2.405e-06	0.35682		2.405e-06	0.000356544
2.41e-06	0.57074		2.41e-06	0.35527		2.41e-06	0.000353539
2.415e-06	0.57026		2.415e-06	0.35361		2.415e-06	0.000350542
2.42e-06	0.56976		2.42e-06	0.35184		2.42e-06	0.000347552
2.425e-06	0.5692		2.425e-06	0.35		2.425e-06	0.00034457
2.43e-06	0.56857		2.43e-06	0.34809		2.43e-06	0.000341596
2.435e-06	0.56784		2.435e-06	0.34615		2.435e-06	0.00033863
2.44e-06	0.56701		2.44e-06	0.3442		2.44e-06	0.000335671
2.445e-06	0.56609		2.445e-06	0.34228		2.445e-06	0.000332719
2.45e-06	0.56508		2.45e-06	0.34042		2.45e-06	0.000329775
2.455e-06	0.564		2.455e-06	0.33863		2.455e-06	0.000326839
2.46e-06	0.56289		2.46e-06	0.33692		2.46e-06	0.000323912
2.465e-06	0.56177		2.465e-06	0.33532		2.465e-06	0.000320993
2.47e-06	0.56065		2.47e-06	0.33382		2.47e-06	0.000318081
2.475e-06	0.55956		2.475e-06	0.33241		2.475e-06	0.000315178
2.48e-06	0.5585		2.48e-06	0.33109		2.48e-06	0.000312282
2.485e-06	0.55747		2.485e-06	0.32983		2.485e-06	0.000309395
2.49e-06	0.55646		2.49e-06	0.32862		2.49e-06	0.000306516
2.495e-06	0.55544		2.495e-06	0.32743		2.495e-06	0.000303646
2.5e-06	0.5544		2.5e-06	0.32623		2.5e-06	0.000300784

## Sheet: Figure 3c
Simulated far-field scattering phase function at 0.5 μm wavelength for different monodisperse scatterers.
Mica@TiO2			Mica			TiO2
Scattering angle (°)	Intensity (a.u.)		Scattering angle (°)	Intensity (a.u.)		Scattering angle (°)	Intensity (a.u.)
0	2.83478e-06		0	1.72466e-06		0	7.74095e-10
0.8	2.81097e-06		0.8	1.65208e-06		0.8	6.07886e-10
1.6	2.78317e-06		1.6	1.53728e-06		1.6	4.43434e-10
2.4	2.74903e-06		2.4	1.39075e-06		2.4	2.83241e-10
3.2	2.70654e-06		3.2	1.22766e-06		3.2	1.41193e-10
4	2.65403e-06		4	1.07091e-06		4	1.23923e-10
4.8	2.59019e-06		4.8	9.54056e-07		4.8	2.56984e-10
5.6	2.51414e-06		5.6	9.16006e-07		5.6	4.14124e-10
6.4	2.42555e-06		6.4	9.76387e-07		6.4	5.755e-10
7.20002	2.32473e-06		7.20002	1.11623e-06		7.20002	7.37955e-10
7.99998	2.2129e-06		7.99998	1.29639e-06		7.99998	9.00569e-10
8.8	2.09238e-06		8.8	1.48093e-06		8.8	1.06297e-09
9.60002	1.9669e-06		9.60002	1.64266e-06		9.60002	1.22495e-09
10.4	1.84178e-06		10.4	1.76113e-06		10.4	1.38641e-09
11.2	1.72402e-06		11.2	1.82089e-06		11.2	1.54727e-09
12	1.62191e-06		12	1.81101e-06		12	1.70747e-09
12.8	1.54395e-06		12.8	1.72583e-06		12.8	1.86695e-09
13.6	1.49688e-06		13.6	1.56681e-06		13.6	2.02567e-09
14.4	1.48333e-06		14.4	1.34698e-06		14.4	2.1836e-09
15.2	1.50046e-06		15.2	1.10188e-06		15.2	2.34071e-09
16	1.54059e-06		16	9.1571e-07		16	2.49695e-09
16.8	1.59342e-06		16.8	9.27839e-07		16.8	2.6523e-09
17.6	1.64854e-06		17.6	1.18322e-06		17.6	2.80672e-09
18.4	1.69697e-06		18.4	1.57487e-06		18.4	2.96019e-09
19.2	1.73175e-06		19.2	2.00165e-06		19.2	3.11268e-09
20	1.74767e-06		20	2.40108e-06		20	3.26416e-09
20.8	1.74051e-06		20.8	2.72981e-06		20.8	3.4146e-09
21.6	1.70617e-06		21.6	2.95449e-06		21.6	3.56398e-09
22.4	1.63981e-06		22.4	3.04942e-06		22.4	3.71227e-09
23.2	1.53549e-06		23.2	2.99663e-06		23.2	3.85945e-09
24	1.38644e-06		24	2.7866e-06		24	4.00548e-09
24.8	1.18629e-06		24.8	2.41925e-06		24.8	4.15035e-09
25.6	9.32069e-07		25.6	1.90499e-06		25.6	4.29402e-09
26.4	6.33179e-07		26.4	1.26703e-06		26.4	4.43649e-09
27.2	3.66274e-07		27.2	5.57861e-07		27.2	4.57771e-09
28	4.64738e-07		28	3.97129e-07		28	4.71768e-09
28.8	8.78797e-07		28.8	1.14085e-06		28.8	4.85636e-09
29.6	1.36119e-06		29.6	1.88372e-06		29.6	4.99374e-09
30.4	1.8372e-06		30.4	2.51825e-06		30.4	5.12979e-09
31.2	2.25653e-06		31.2	2.97819e-06		31.2	5.26449e-09
32	2.57034e-06		32	3.20847e-06		32	5.39782e-09
32.8	2.73184e-06		32.8	3.16988e-06		32.8	5.52976e-09
33.6	2.70125e-06		33.6	2.84582e-06		33.6	5.66029e-09
34.4	2.4525e-06		34.4	2.24812e-06		34.4	5.78938e-09
35.2	1.98083e-06		35.2	1.42045e-06		35.2	5.91703e-09
36	1.31378e-06		36	4.44614e-07		36	6.04321e-09
36.8	5.75239e-07		36.8	6.3106e-07		36.8	6.1679e-09
37.6	7.09977e-07		37.6	1.61693e-06		37.6	6.29108e-09
38.4	1.57467e-06		38.4	2.43856e-06		38.4	6.41274e-09
39.2	2.39192e-06		39.2	2.98795e-06		39.2	6.53286e-09
40	3.00124e-06		40	3.18813e-06		40	6.65142e-09
40.8	3.30004e-06		40.8	3.00156e-06		40.8	6.7684e-09
41.6	3.22283e-06		41.6	2.43768e-06		41.6	6.88379e-09
42.4	2.75375e-06		42.4	1.55601e-06		42.4	6.99758e-09
43.2	1.94681e-06		43.2	4.75525e-07		43.2	7.10974e-09
44	1.01999e-06		44	7.50595e-07		44	7.22026e-09
44.8	1.0306e-06		44.8	1.83539e-06		44.8	7.32913e-09
45.6	2.05248e-06		45.6	2.68603e-06		45.6	7.43633e-09
46.4	3.00467e-06		46.4	3.15811e-06		46.4	7.54184e-09
47.2	3.58161e-06		47.2	3.15959e-06		47.2	7.64566e-09
48	3.63809e-06		48	2.66584e-06		48	7.74778e-09
48.8	3.13083e-06		48.8	1.73322e-06		48.8	7.84817e-09
49.6	2.14988e-06		49.6	5.25559e-07		49.6	7.94682e-09
50.4	1.12615e-06		50.4	9.21537e-07		50.4	8.04373e-09
51.2	1.5657e-06		51.2	2.13964e-06		51.2	8.13888e-09
52	2.80997e-06		52	3.01836e-06		52	8.23225e-09
52.8	3.75679e-06		52.8	3.36569e-06		52.8	8.32384e-09
53.6	4.078e-06		53.6	3.08925e-06		53.6	8.41364e-09
54.4	3.65444e-06		54.4	2.21503e-06		54.4	8.50164e-09
55.2	2.56242e-06		55.2	9.02987e-07		55.2	8.58782e-09
56	1.27841e-06		56	7.22404e-07		56	8.67218e-09
56.8	1.73133e-06		56.8	2.1377e-06		56.8	8.7547e-09
57.6	3.21394e-06		57.6	3.17802e-06		57.6	8.83538e-09
58.3999	4.26802e-06		58.3999	3.58174e-06		58.3999	8.9142e-09
59.1997	4.49223e-06		59.1997	3.2297e-06		59.1997	8.99116e-09
60.0001	3.77066e-06		60.0001	2.16369e-06		60.0001	9.06625e-09
60.8	2.27372e-06		60.8	6.11951e-07		60.8	9.13946e-09
61.5998	1.13146e-06		61.5998	1.22474e-06		61.5998	9.21078e-09
62.4003	2.66977e-06		62.4003	2.76705e-06		62.4003	9.28021e-09
63.2001	4.34294e-06		63.2001	3.73225e-06		63.2001	9.34774e-09
64	5.15791e-06		64	3.85213e-06		64	9.41335e-09
64.7998	4.79538e-06		64.7998	3.05083e-06		64.7998	9.47705e-09
65.6002	3.27588e-06		65.6002	1.47616e-06		65.6002	9.53882e-09
66.4001	1.24429e-06		66.4001	5.97058e-07		66.4001	9.59866e-09
67.1999	2.46083e-06		67.1999	2.54423e-06		67.1999	9.65657e-09
67.9998	4.78011e-06		67.9998	3.97895e-06		67.9998	9.71253e-09
68.8002	6.14928e-06		68.8002	4.47911e-06		68.8002	9.76655e-09
69.6	6.03129e-06		69.6	3.85716e-06		69.6	9.81861e-09
70.3999	4.32166e-06		70.3999	2.20361e-06		70.3999	9.86871e-09
71.1997	1.5347e-06		71.1997	1.90147e-07		71.1997	9.91684e-09
72.0002	2.70504e-06		72.0002	2.55537e-06		72.0002	9.96301e-09
72.8	5.89306e-06		72.8	4.44277e-06		72.8	1.00072e-08
73.5999	7.85048e-06		73.5999	5.2447e-06		73.5999	1.00494e-08
74.3997	7.7992e-06		74.3997	4.65097e-06		74.3997	1.00896e-08
75.2001	5.51451e-06		75.2001	2.69619e-06		75.2001	1.01279e-08
76	1.58132e-06		76	2.16288e-07		76	1.01641e-08
76.7998	3.97221e-06		76.7998	3.38102e-06		76.7998	1.01984e-08
77.6003	8.53075e-06		77.6003	5.94565e-06		77.6003	1.02307e-08
78.4001	1.12412e-05		78.4001	7.11706e-06		78.4001	1.02609e-08
79.2	1.09586e-05		79.2	6.37998e-06		79.2	1.02892e-08
79.9998	7.2751e-06		79.9998	3.66964e-06		79.9998	1.03154e-08
80.8002	1.14458e-06		80.8002	5.63255e-07		80.8002	1.03397e-08
81.6001	7.56075e-06		81.6001	5.33334e-06		81.6001	1.03619e-08
82.3999	1.49232e-05		82.3999	9.40319e-06		82.3999	1.03821e-08
83.1998	1.9193e-05		83.1998	1.14398e-05		83.1998	1.04003e-08
84.0002	1.82279e-05		84.0002	1.03647e-05		84.0002	1.04165e-08
84.8	1.07696e-05		84.8	5.61937e-06		84.8	1.04306e-08
85.5999	3.43706e-06		85.5999	2.65881e-06		85.5999	1.04428e-08
86.3997	2.23944e-05		86.3997	1.35899e-05		86.3997	1.04529e-08
87.2002	4.39356e-05		87.2002	2.56861e-05		87.2002	1.0461e-08
88	6.45359e-05		88	3.71007e-05		88	1.04671e-08
88.7999	8.06999e-05		88.7999	4.59819e-05		88.7999	1.04711e-08
89.6003	8.95799e-05		89.6003	5.0838e-05		89.6003	1.04731e-08
90.4001	8.95799e-05		90.4001	5.0838e-05		90.4001	1.04731e-08
91.2	8.06999e-05		91.2	4.59819e-05		91.2	1.04711e-08
91.9998	6.45359e-05		91.9998	3.71007e-05		91.9998	1.04671e-08
92.8003	4.39356e-05		92.8003	2.56861e-05		92.8003	1.0461e-08
93.6001	2.23944e-05		93.6001	1.35899e-05		93.6001	1.04529e-08
94.4	3.43706e-06		94.4	2.65881e-06		94.4	1.04428e-08
95.1998	1.07696e-05		95.1998	5.61937e-06		95.1998	1.04306e-08
96.0002	1.82279e-05		96.0002	1.03647e-05		96.0002	1.04165e-08
96.8001	1.9193e-05		96.8001	1.14398e-05		96.8001	1.04003e-08
97.5999	1.49232e-05		97.5999	9.4032e-06		97.5999	1.03821e-08
98.3998	7.56075e-06		98.3998	5.33335e-06		98.3998	1.03619e-08
99.2002	1.14458e-06		99.2002	5.63257e-07		99.2002	1.03397e-08
100	7.2751e-06		100	3.66964e-06		100	1.03154e-08
100.8	1.09586e-05		100.8	6.37998e-06		100.8	1.02892e-08
101.6	1.12412e-05		101.6	7.11706e-06		101.6	1.02609e-08
102.4	8.53075e-06		102.4	5.94565e-06		102.4	1.02307e-08
103.2	3.97221e-06		103.2	3.38102e-06		103.2	1.01984e-08
104	1.58132e-06		104	2.16282e-07		104	1.01641e-08
104.8	5.51451e-06		104.8	2.69619e-06		104.8	1.01279e-08
105.6	7.7992e-06		105.6	4.65098e-06		105.6	1.00896e-08
106.4	7.85048e-06		106.4	5.24471e-06		106.4	1.00494e-08
107.2	5.89306e-06		107.2	4.44278e-06		107.2	1.00072e-08
108	2.70504e-06		108	2.55539e-06		108	9.96301e-09
108.8	1.5347e-06		108.8	1.90152e-07		108.8	9.91684e-09
109.6	4.32166e-06		109.6	2.2036e-06		109.6	9.86871e-09
110.4	6.03129e-06		110.4	3.85716e-06		110.4	9.81861e-09
111.2	6.14928e-06		111.2	4.47911e-06		111.2	9.76655e-09
112	4.78011e-06		112	3.97896e-06		112	9.71253e-09
112.8	2.46083e-06		112.8	2.54425e-06		112.8	9.65657e-09
113.6	1.24429e-06		113.6	5.97072e-07		113.6	9.59866e-09
114.4	3.27588e-06		114.4	1.47615e-06		114.4	9.53882e-09
115.2	4.79538e-06		115.2	3.05082e-06		115.2	9.47705e-09
116	5.15791e-06		116	3.85212e-06		116	9.41335e-09
116.8	4.34294e-06		116.8	3.73225e-06		116.8	9.34774e-09
117.6	2.66978e-06		117.6	2.76705e-06		117.6	9.28021e-09
118.4	1.13146e-06		118.4	1.22474e-06		118.4	9.21078e-09
119.2	2.27372e-06		119.2	6.11953e-07		119.2	9.13946e-09
120	3.77066e-06		120	2.16369e-06		120	9.06625e-09
120.8	4.49224e-06		120.8	3.2297e-06		120.8	8.99116e-09
121.6	4.26802e-06		121.6	3.58174e-06		121.6	8.9142e-09
122.4	3.21394e-06		122.4	3.17802e-06		122.4	8.83538e-09
123.2	1.73133e-06		123.2	2.1377e-06		123.2	8.7547e-09
124	1.27841e-06		124	7.22416e-07		124	8.67218e-09
124.8	2.56242e-06		124.8	9.02975e-07		124.8	8.58782e-09
125.6	3.65444e-06		125.6	2.21501e-06		125.6	8.50164e-09
126.4	4.078e-06		126.4	3.08922e-06		126.4	8.41365e-09
127.2	3.75679e-06		127.2	3.36566e-06		127.2	8.32385e-09
128	2.80997e-06		128	3.01833e-06		128	8.23225e-09
128.8	1.5657e-06		128.8	2.13961e-06		128.8	8.13888e-09
129.6	1.12615e-06		129.6	9.21514e-07		129.6	8.04373e-09
130.4	2.14988e-06		130.4	5.25603e-07		130.4	7.94682e-09
131.2	3.13083e-06		131.2	1.73326e-06		131.2	7.84817e-09
132	3.63809e-06		132	2.66586e-06		132	7.74778e-09
132.8	3.58161e-06		132.8	3.1596e-06		132.8	7.64567e-09
133.6	3.00467e-06		133.6	3.15812e-06		133.6	7.54184e-09
134.4	2.05248e-06		134.4	2.68602e-06		134.4	7.43633e-09
135.2	1.0306e-06		135.2	1.83537e-06		135.2	7.32913e-09
136	1.01999e-06		136	7.50561e-07		136	7.22026e-09
136.8	1.94681e-06		136.8	4.75549e-07		136.8	7.10974e-09
137.6	2.75375e-06		137.6	1.55606e-06		137.6	6.99758e-09
138.4	3.22283e-06		138.4	2.43774e-06		138.4	6.8838e-09
139.2	3.30004e-06		139.2	3.00162e-06		139.2	6.7684e-09
140	3.00124e-06		140	3.18819e-06		140	6.65142e-09
140.8	2.39192e-06		140.8	2.988e-06		140.8	6.53286e-09
141.6	1.57467e-06		141.6	2.43862e-06		141.6	6.41274e-09
142.4	7.09978e-07		142.4	1.61697e-06		142.4	6.29108e-09
143.2	5.75239e-07		143.2	6.31092e-07		143.2	6.1679e-09
144	1.31378e-06		144	4.44576e-07		144	6.04321e-09
144.8	1.98083e-06		144.8	1.42042e-06		144.8	5.91703e-09
145.6	2.4525e-06		145.6	2.2481e-06		145.6	5.78939e-09
146.4	2.70125e-06		146.4	2.84582e-06		146.4	5.66029e-09
147.2	2.73184e-06		147.2	3.16988e-06		147.2	5.52976e-09
148	2.57034e-06		148	3.20848e-06		148	5.39782e-09
148.8	2.25653e-06		148.8	2.97821e-06		148.8	5.26449e-09
149.6	1.8372e-06		149.6	2.51827e-06		149.6	5.12979e-09
150.4	1.36119e-06		150.4	1.88375e-06		150.4	4.99374e-09
151.2	8.78797e-07		151.2	1.14088e-06		151.2	4.85636e-09
152	4.64738e-07		152	3.97144e-07		152	4.71768e-09
152.8	3.66274e-07		152.8	5.57835e-07		152.8	4.57772e-09
153.6	6.33179e-07		153.6	1.267e-06		153.6	4.43649e-09
154.4	9.32069e-07		154.4	1.90497e-06		154.4	4.29403e-09
155.2	1.18629e-06		155.2	2.41923e-06		155.2	4.15035e-09
156	1.38644e-06		156	2.78658e-06		156	4.00548e-09
156.8	1.53549e-06		156.8	2.99661e-06		156.8	3.85945e-09
157.6	1.63981e-06		157.6	3.0494e-06		157.6	3.71227e-09
158.4	1.70617e-06		158.4	2.95447e-06		158.4	3.56399e-09
159.2	1.74051e-06		159.2	2.72979e-06		159.2	3.41461e-09
160	1.74767e-06		160	2.40105e-06		160	3.26416e-09
160.8	1.73175e-06		160.8	2.00163e-06		160.8	3.11268e-09
161.6	1.69697e-06		161.6	1.57484e-06		161.6	2.96019e-09
162.4	1.64854e-06		162.4	1.1832e-06		162.4	2.80672e-09
163.2	1.59342e-06		163.2	9.27834e-07		163.2	2.6523e-09
164	1.54059e-06		164	9.15728e-07		164	2.49695e-09
164.8	1.50046e-06		164.8	1.10191e-06		164.8	2.34071e-09
165.6	1.48333e-06		165.6	1.34702e-06		165.6	2.18361e-09
166.4	1.49688e-06		166.4	1.56686e-06		166.4	2.02567e-09
167.2	1.54395e-06		167.2	1.72588e-06		167.2	1.86695e-09
168	1.62191e-06		168	1.81106e-06		168	1.70747e-09
168.8	1.72402e-06		168.8	1.82094e-06		168.8	1.54727e-09
169.6	1.84178e-06		169.6	1.76118e-06		169.6	1.38642e-09
170.4	1.9669e-06		170.4	1.6427e-06		170.4	1.22495e-09
171.2	2.09238e-06		171.2	1.48097e-06		171.2	1.06297e-09
172	2.2129e-06		172	1.29642e-06		172	9.00571e-10
172.8	2.32473e-06		172.8	1.11626e-06		172.8	7.37957e-10
173.6	2.42555e-06		173.6	9.76413e-07		173.6	5.75502e-10
174.4	2.51414e-06		174.4	9.16025e-07		174.4	4.14125e-10
175.2	2.59019e-06		175.2	9.54068e-07		175.2	2.56986e-10
176	2.65403e-06		176	1.07092e-06		176	1.23924e-10
176.8	2.70654e-06		176.8	1.22767e-06		176.8	1.41193e-10
177.6	2.74903e-06		177.6	1.39076e-06		177.6	2.8324e-10
178.4	2.78317e-06		178.4	1.53729e-06		178.4	4.43433e-10
179.2	2.81097e-06		179.2	1.65209e-06		179.2	6.07885e-10
180	2.83478e-06		180	1.72467e-06		180	7.74094e-10
180.8	2.85725e-06		180.8	1.74746e-06		180.8	9.41279e-10
181.6	2.88132e-06		181.6	1.71497e-06		181.6	1.1091e-09
182.4	2.91006e-06		182.4	1.62332e-06		182.4	1.27739e-09
183.2	2.94652e-06		183.2	1.47023e-06		183.2	1.44603e-09
184	2.99344e-06		184	1.25538e-06		184	1.61495e-09
184.8	3.05283e-06		184.8	9.8173e-07		184.8	1.78407e-09
185.6	3.12564e-06		185.6	6.61472e-07		185.6	1.95336e-09
186.4	3.21126e-06		186.4	3.61643e-07		186.4	2.12276e-09
187.2	3.30727e-06		187.2	4.33833e-07		187.2	2.29223e-09
188	3.40927e-06		188	8.67049e-07		188	2.46173e-09
188.8	3.51089e-06		188.8	1.39398e-06		188.8	2.63122e-09
189.6	3.60403e-06		189.6	1.96055e-06		189.6	2.80067e-09
190.4	3.67923e-06		190.4	2.54432e-06		190.4	2.97002e-09
191.2	3.72622e-06		191.2	3.12604e-06		191.2	3.13926e-09
192	3.73464e-06		192	3.68565e-06		192	3.30834e-09
192.8	3.69493e-06		192.8	4.20158e-06		192.8	3.47723e-09
193.6	3.59951e-06		193.6	4.65074e-06		193.6	3.64589e-09
194.4	3.44424e-06		194.4	5.00891e-06		194.4	3.81428e-09
195.2	3.23052e-06		195.2	5.25137e-06		195.2	3.98237e-09
196	2.96826e-06		196	5.35377e-06		196	4.15012e-09
196.8	2.68038e-06		196.8	5.29324e-06		196.8	4.3175e-09
197.6	2.40877e-06		197.6	5.04998e-06		197.6	4.48448e-09
198.4	2.2176e-06		198.4	4.60923e-06		198.4	4.651e-09
199.2	2.17796e-06		199.2	3.96389e-06		199.2	4.81705e-09
200	2.32209e-06		200	3.11847e-06		200	4.98258e-09
200.8	2.61188e-06		200.8	2.098e-06		200.8	5.14756e-09
201.6	2.96724e-06		201.6	1.00506e-06		201.6	5.31195e-09
202.4	3.30606e-06		202.4	8.44985e-07		202.4	5.47571e-09
203.2	3.5589e-06		203.2	2.0607e-06		203.2	5.63882e-09
204	3.67018e-06		204	3.40289e-06		204	5.80123e-09
204.8	3.59827e-06		204.8	4.65798e-06		204.8	5.96291e-09
205.6	3.31761e-06		205.6	5.70912e-06		205.6	6.12383e-09
206.4	2.82291e-06		206.4	6.45049e-06		206.4	6.28394e-09
207.2	2.137e-06		207.2	6.78858e-06		207.2	6.44321e-09
208	1.33834e-06		208	6.65214e-06		208	6.60161e-09
208.8	7.71311e-07		208.8	6.0039e-06		208.8	6.7591e-09
209.6	1.23542e-06		209.6	4.85233e-06		209.6	6.91565e-09
210.4	2.10383e-06		210.4	3.26601e-06		210.4	7.07121e-09
211.2	2.88906e-06		211.2	1.44388e-06		211.2	7.22575e-09
212	3.43486e-06		212	1.24412e-06		212	7.37925e-09
212.8	3.64726e-06		212.8	3.19256e-06		212.8	7.53166e-09
213.6	3.47345e-06		213.6	5.05905e-06		213.6	7.68294e-09
214.4	2.90746e-06		214.4	6.49464e-06		214.4	7.83306e-09
215.2	1.9959e-06		215.2	7.29092e-06		215.2	7.982e-09
216	8.38034e-07		216	7.30717e-06		216	8.1297e-09
216.8	4.26969e-07		216.8	6.4879e-06		216.8	8.27614e-09
217.6	1.62067e-06		217.6	4.88444e-06		217.6	8.42129e-09
218.4	2.57422e-06		218.4	2.6961e-06		218.4	8.5651e-09
219.2	3.136e-06		219.2	1.06131e-06		219.2	8.70754e-09
220	3.20642e-06		220	3.14138e-06		220	8.84858e-09
220.8	2.75856e-06		220.8	5.52217e-06		220.8	8.98819e-09
221.6	1.8494e-06		221.6	7.28546e-06		221.6	9.12633e-09
222.4	6.17563e-07		222.4	8.08566e-06		222.4	9.26296e-09
223.2	7.33616e-07		223.2	7.72744e-06		223.2	9.39806e-09
224	1.96649e-06		224	6.19308e-06		224	9.53159e-09
224.8	2.84913e-06		224.8	3.69525e-06		224.8	9.66351e-09
225.6	3.19926e-06		225.6	1.28809e-06		225.6	9.7938e-09
226.4	2.92529e-06		226.4	3.47132e-06		226.4	9.92243e-09
227.2	2.06006e-06		227.2	6.37316e-06		227.2	1.00493e-08
228	8.36657e-07		228	8.37394e-06		228	1.01745e-08
228.8	1.04524e-06		228.8	8.98122e-06		228.8	1.0298e-08
229.6	2.38035e-06		229.6	7.98392e-06		229.6	1.04196e-08
230.4	3.33493e-06		230.4	5.49469e-06		230.4	1.05394e-08
231.2	3.60817e-06		231.2	2.16349e-06		231.2	1.06574e-08
232	3.1029e-06		232	2.94591e-06		232	1.07734e-08
232.8	1.98597e-06		232.8	6.57271e-06		232.8	1.08876e-08
233.6	1.25696e-06		233.6	9.22809e-06		233.6	1.09998e-08
234.4	2.40109e-06		234.4	1.01347e-05		234.4	1.111e-08
235.2	3.71632e-06		235.2	8.9646e-06		235.2	1.12182e-08
236	4.3426e-06		236	5.86468e-06		236	1.13244e-08
236.8	4.01996e-06		236.8	1.90157e-06		236.8	1.14285e-08
237.6	2.88578e-06		237.6	4.34168e-06		237.6	1.15306e-08
238.4	1.96757e-06		238.4	8.61936e-06		238.4	1.16305e-08
239.2	3.0373e-06		239.2	1.12753e-05		239.2	1.17283e-08
240	4.62964e-06		240	1.14553e-05		240	1.18239e-08
240.8	5.43832e-06		240.8	8.93132e-06		240.8	1.19173e-08
241.6	5.02933e-06		241.6	4.24737e-06		241.6	1.20085e-08
242.4	3.57251e-06		242.4	2.84228e-06		242.4	1.20975e-08
243.2	2.58296e-06		243.2	8.41267e-06		243.2	1.21842e-08
244	4.20183e-06		244	1.25884e-05		244	1.22686e-08
244.8	6.24189e-06		244.8	1.38383e-05		244.8	1.23507e-08
245.6	7.09333e-06		245.6	1.1571e-05		245.6	1.24305e-08
246.4	6.23099e-06		246.4	6.16704e-06		246.4	1.25079e-08
247.2	4.04614e-06		247.2	2.38314e-06		247.2	1.2583e-08
248	3.40243e-06		248	9.45992e-06		248	1.26556e-08
248.8	6.26373e-06		248.8	1.50946e-05		248.8	1.27259e-08
249.6	8.85623e-06		249.6	1.70288e-05		249.6	1.27937e-08
250.4	9.4245e-06		250.4	1.43388e-05		250.4	1.2859e-08
251.2	7.4642e-06		251.2	7.39946e-06		251.2	1.29219e-08
252	3.99939e-06		252	3.09417e-06		252	1.29823e-08
252.8	5.14749e-06		252.8	1.26531e-05		252.8	1.30402e-08
253.6	9.88071e-06		253.6	1.9855e-05		253.6	1.30955e-08
254.4	1.28945e-05		254.4	2.19353e-05		254.4	1.31484e-08
255.2	1.24479e-05		255.2	1.76636e-05		255.2	1.31986e-08
256	8.27397e-06		256	7.63613e-06		256	1.32463e-08
256.8	3.86286e-06		256.8	6.53137e-06		256.8	1.32915e-08
257.6	9.94244e-06		257.6	1.98853e-05		257.6	1.3334e-08
258.4	1.67949e-05		258.4	2.90495e-05		258.4	1.3374e-08
259.2	1.95822e-05		259.2	3.0403e-05		259.2	1.34113e-08
260	1.64081e-05		260	2.22542e-05		260	1.3446e-08
260.8	7.51636e-06		260.8	5.65871e-06		260.8	1.34781e-08
261.6	8.21184e-06		261.6	1.64773e-05		261.6	1.35075e-08
262.4	2.20985e-05		262.4	3.73591e-05		262.4	1.35343e-08
263.2	3.24099e-05		263.2	5.06216e-05		263.2	1.35584e-08
264	3.41138e-05		264	5.0066e-05		264	1.35799e-08
264.8	2.39477e-05		264.8	3.18039e-05		264.8	1.35987e-08
265.6	3.9375e-06		265.6	4.92098e-06		265.6	1.36148e-08
266.4	3.35264e-05		266.4	5.55279e-05		266.4	1.36282e-08
267.2	7.31279e-05		267.2	0.00011371		267.2	1.3639e-08
268	0.000112016		268	0.000169797		268	1.36471e-08
268.8	0.000143015		268.8	0.000214026		268.8	1.36524e-08
269.6	0.000160193		269.6	0.000238393		269.6	1.36551e-08
270.4	0.000160193		270.4	0.000238393		270.4	1.36551e-08
271.2	0.000143015		271.2	0.000214026		271.2	1.36524e-08
272	0.000112016		272	0.000169797		272	1.36471e-08
272.8	7.31279e-05		272.8	0.00011371		272.8	1.3639e-08
273.6	3.35264e-05		273.6	5.55279e-05		273.6	1.36282e-08
274.4	3.9375e-06		274.4	4.92098e-06		274.4	1.36148e-08
275.2	2.39477e-05		275.2	3.18039e-05		275.2	1.35987e-08
276	3.41138e-05		276	5.0066e-05		276	1.35799e-08
276.8	3.24099e-05		276.8	5.06216e-05		276.8	1.35584e-08
277.6	2.20985e-05		277.6	3.73591e-05		277.6	1.35343e-08
278.4	8.21184e-06		278.4	1.64773e-05		278.4	1.35075e-08
279.2	7.51636e-06		279.2	5.6587e-06		279.2	1.34781e-08
280	1.64081e-05		280	2.22542e-05		280	1.3446e-08
280.8	1.95822e-05		280.8	3.0403e-05		280.8	1.34113e-08
281.6	1.67949e-05		281.6	2.90495e-05		281.6	1.3374e-08
282.4	9.94244e-06		282.4	1.98853e-05		282.4	1.3334e-08
283.2	3.86286e-06		283.2	6.53137e-06		283.2	1.32915e-08
284	8.27397e-06		284	7.63613e-06		284	1.32463e-08
284.8	1.24479e-05		284.8	1.76636e-05		284.8	1.31986e-08
285.6	1.28945e-05		285.6	2.19354e-05		285.6	1.31484e-08
286.4	9.88071e-06		286.4	1.9855e-05		286.4	1.30955e-08
287.2	5.14749e-06		287.2	1.26531e-05		287.2	1.30402e-08
288	3.99939e-06		288	3.09417e-06		288	1.29823e-08
288.8	7.4642e-06		288.8	7.39944e-06		288.8	1.29219e-08
289.6	9.4245e-06		289.6	1.43388e-05		289.6	1.2859e-08
290.4	8.85623e-06		290.4	1.70288e-05		290.4	1.27937e-08
291.2	6.26373e-06		291.2	1.50946e-05		291.2	1.27259e-08
292	3.40243e-06		292	9.45995e-06		292	1.26556e-08
292.8	4.04614e-06		292.8	2.38315e-06		292.8	1.2583e-08
293.6	6.23099e-06		293.6	6.16701e-06		293.6	1.25079e-08
294.4	7.09333e-06		294.4	1.1571e-05		294.4	1.24305e-08
295.2	6.24189e-06		295.2	1.38383e-05		295.2	1.23507e-08
296	4.20183e-06		296	1.25884e-05		296	1.22686e-08
296.8	2.58296e-06		296.8	8.41265e-06		296.8	1.21842e-08
297.6	3.57251e-06		297.6	2.84226e-06		297.6	1.20975e-08
298.4	5.02933e-06		298.4	4.24737e-06		298.4	1.20085e-08
299.2	5.43832e-06		299.2	8.93132e-06		299.2	1.19173e-08
300	4.62964e-06		300	1.14553e-05		300	1.18239e-08
300.8	3.0373e-06		300.8	1.12753e-05		300.8	1.17283e-08
301.6	1.96757e-06		301.6	8.61938e-06		301.6	1.16305e-08
302.4	2.88577e-06		302.4	4.34168e-06		302.4	1.15306e-08
303.2	4.01996e-06		303.2	1.90153e-06		303.2	1.14285e-08
304	4.3426e-06		304	5.86466e-06		304	1.13244e-08
304.8	3.71632e-06		304.8	8.96459e-06		304.8	1.12182e-08
305.6	2.40109e-06		305.6	1.01347e-05		305.6	1.111e-08
306.4	1.25696e-06		306.4	9.2281e-06		306.4	1.09998e-08
307.2	1.98597e-06		307.2	6.57271e-06		307.2	1.08876e-08
308	3.1029e-06		308	2.9459e-06		308	1.07734e-08
308.8	3.60817e-06		308.8	2.16345e-06		308.8	1.06574e-08
309.6	3.33493e-06		309.6	5.49467e-06		309.6	1.05394e-08
310.4	2.38035e-06		310.4	7.98391e-06		310.4	1.04196e-08
311.2	1.04524e-06		311.2	8.98122e-06		311.2	1.0298e-08
312	8.36657e-07		312	8.37394e-06		312	1.01745e-08
312.8	2.06006e-06		312.8	6.37317e-06		312.8	1.00493e-08
313.6	2.92529e-06		313.6	3.47131e-06		313.6	9.92243e-09
314.4	3.19926e-06		314.4	1.288e-06		314.4	9.79381e-09
315.2	2.84913e-06		315.2	3.6952e-06		315.2	9.66351e-09
316	1.96649e-06		316	6.19304e-06		316	9.53159e-09
316.8	7.33616e-07		316.8	7.72742e-06		316.8	9.39806e-09
317.6	6.17563e-07		317.6	8.08565e-06		317.6	9.26296e-09
318.4	1.8494e-06		318.4	7.28545e-06		318.4	9.12633e-09
319.2	2.75856e-06		319.2	5.52218e-06		319.2	8.98819e-09
320	3.20642e-06		320	3.14139e-06		320	8.84858e-09
320.8	3.136e-06		320.8	1.06129e-06		320.8	8.70754e-09
321.6	2.57422e-06		321.6	2.69605e-06		321.6	8.5651e-09
322.4	1.62067e-06		322.4	4.8844e-06		322.4	8.42129e-09
323.2	4.26969e-07		323.2	6.48785e-06		323.2	8.27614e-09
324	8.38035e-07		324	7.30712e-06		324	8.1297e-09
324.8	1.9959e-06		324.8	7.29088e-06		324.8	7.982e-09
325.6	2.90746e-06		325.6	6.4946e-06		325.6	7.83307e-09
326.4	3.47345e-06		326.4	5.05901e-06		326.4	7.68294e-09
327.2	3.64726e-06		327.2	3.19252e-06		327.2	7.53166e-09
328	3.43486e-06		328	1.24405e-06		328	7.37925e-09
328.8	2.88906e-06		328.8	1.44385e-06		328.8	7.22576e-09
329.6	2.10383e-06		329.6	3.266e-06		329.6	7.07121e-09
330.4	1.23542e-06		330.4	4.85233e-06		330.4	6.91565e-09
331.2	7.71311e-07		331.2	6.00391e-06		331.2	6.7591e-09
332	1.33834e-06		332	6.65216e-06		332	6.60161e-09
332.8	2.137e-06		332.8	6.78861e-06		332.8	6.44321e-09
333.6	2.82291e-06		333.6	6.45052e-06		333.6	6.28394e-09
334.4	3.31761e-06		334.4	5.70916e-06		334.4	6.12383e-09
335.2	3.59827e-06		335.2	4.65802e-06		335.2	5.96291e-09
336	3.67018e-06		336	3.40294e-06		336	5.80123e-09
336.8	3.5589e-06		336.8	2.06075e-06		336.8	5.63882e-09
337.6	3.30606e-06		337.6	8.45008e-07		337.6	5.47571e-09
338.4	2.96724e-06		338.4	1.00501e-06		338.4	5.31195e-09
339.2	2.61188e-06		339.2	2.09794e-06		339.2	5.14756e-09
340	2.32209e-06		340	3.11841e-06		340	4.98258e-09
340.8	2.17796e-06		340.8	3.96383e-06		340.8	4.81705e-09
341.6	2.2176e-06		341.6	4.60917e-06		341.6	4.651e-09
342.4	2.40877e-06		342.4	5.04992e-06		342.4	4.48448e-09
343.2	2.68038e-06		343.2	5.29318e-06		343.2	4.31751e-09
344	2.96826e-06		344	5.35371e-06		344	4.15013e-09
344.8	3.23052e-06		344.8	5.25132e-06		344.8	3.98237e-09
345.6	3.44424e-06		345.6	5.00886e-06		345.6	3.81428e-09
346.4	3.59951e-06		346.4	4.65069e-06		346.4	3.64589e-09
347.2	3.69493e-06		347.2	4.20154e-06		347.2	3.47723e-09
348	3.73464e-06		348	3.68562e-06		348	3.30835e-09
348.8	3.72622e-06		348.8	3.126e-06		348.8	3.13926e-09
349.6	3.67923e-06		349.6	2.54429e-06		349.6	2.97003e-09
350.4	3.60403e-06		350.4	1.96052e-06		350.4	2.80067e-09
351.2	3.51089e-06		351.2	1.39395e-06		351.2	2.63122e-09
352	3.40927e-06		352	8.67019e-07		352	2.46173e-09
352.8	3.30727e-06		352.8	4.33791e-07		352.8	2.29223e-09
353.6	3.21126e-06		353.6	3.61602e-07		353.6	2.12276e-09
354.4	3.12564e-06		354.4	6.61451e-07		354.4	1.95336e-09
355.2	3.05283e-06		355.2	9.81715e-07		355.2	1.78408e-09
356	2.99344e-06		356	1.25537e-06		356	1.61495e-09
356.8	2.94652e-06		356.8	1.47022e-06		356.8	1.44603e-09
357.6	2.91006e-06		357.6	1.6233e-06		357.6	1.27739e-09
358.4	2.88132e-06		358.4	1.71496e-06		358.4	1.10911e-09
359.2	2.85726e-06		359.2	1.74745e-06		359.2	9.4128e-10
360	2.83478e-06		360	1.72466e-06		360	7.74095e-10

## Sheet: Figure 3e
Solar reflectivity spectra of PDRC films respectively correspond to Mica@TiO2, Mica and TiO2 scatterers in the UV-VIS-NIR region.
Mica@TiO2							Mica							TiO2
Scatterer loading (wt%)							Scatterer loading (wt%)							Scatterer loading (wt%)
50		70		90			50		70		90			50		70		90
Wavelength (nm)	Reflectivity (%)	Wavelength (nm)	Reflectivity (%)	Wavelength (nm)	Reflectivity (%)		Wavelength (nm)	Reflectivity (%)	Wavelength (nm)	Reflectivity (%)	Wavelength (nm)	Reflectivity (%)		Wavelength (nm)	Reflectivity (%)	Wavelength (nm)	Reflectivity (%)	Wavelength (nm)	Reflectivity (%)
2500	92.5315	2500	97.6412	2500	108.082		2500	65.8375	2500	62.3558	2500	58.9457		2500	60.0371	2500	61.4582	2500	80.3079
2498	92.128	2498	97.0939	2498	107.544		2498	65.4212	2498	61.9691	2498	58.5174		2498	59.6396	2498	61.0791	2498	79.9917
2496	91.6824	2496	96.4418	2496	106.911		2496	64.942	2496	61.5272	2496	58.0295		2496	59.2153	2496	60.6562	2496	79.6783
2494	91.2584	2494	95.7861	2494	106.28		2494	64.4689	2494	61.0966	2494	57.5543		2494	58.8323	2494	60.2569	2494	79.4231
2492	90.9004	2492	95.2153	2492	105.738		2492	64.056	2492	60.7289	2492	57.1493		2492	58.5403	2492	59.9356	2492	79.2629
2490	90.6308	2490	94.7926	2490	105.34		2490	63.736	2490	60.4544	2490	56.8485		2490	58.3645	2490	59.7254	2490	79.211
2488	90.4517	2488	94.5482	2488	105.112		2488	63.5184	2488	60.2799	2488	56.66		2488	58.3049	2488	59.6352	2488	79.2572
2486	90.3503	2486	94.4789	2486	105.045		2486	63.3933	2486	60.192	2486	56.5688		2486	58.3392	2486	59.6513	2486	79.3724
2484	90.3061	2484	94.5523	2484	105.104		2484	63.3365	2484	60.1627	2484	56.543		2484	58.431	2484	59.7424	2484	79.5164
2482	90.297	2482	94.7173	2482	105.237		2482	63.3179	2482	60.1573	2482	56.5442		2482	58.5377	2482	59.8683	2482	79.6475
2480	90.3032	2480	94.9159	2480	105.391		2480	63.3083	2480	60.1427	2480	56.5363		2480	58.6194	2480	59.9874	2480	79.7309
2478	90.3086	2478	95.0947	2478	105.522		2478	63.2848	2478	60.0932	2478	56.4934		2478	58.6448	2478	60.0642	2478	79.7442
2476	90.2999	2476	95.2142	2476	105.599		2476	63.2334	2476	59.9944	2476	56.404		2476	58.5946	2476	60.0739	2476	79.68
2474	90.2642	2474	95.2537	2474	105.612		2474	63.1484	2474	59.8431	2474	56.2704		2474	58.4617	2474	60.004	2474	79.5442
2472	90.1882	2472	95.2116	2472	105.567		2472	63.0309	2472	59.6463	2472	56.1063		2472	58.2495	2472	59.8537	2472	79.3525
2470	90.0581	2470	95.102	2470	105.482		2470	62.8855	2470	59.4167	2470	55.9306		2470	57.9692	2470	59.631	2470	79.1251
2468	89.8621	2468	94.9484	2468	105.377		2468	62.7178	2468	59.1698	2468	55.7621		2468	57.6363	2468	59.3504	2468	78.8816
2466	89.5945	2466	94.7768	2466	105.274		2466	62.5326	2466	58.9204	2466	55.6148		2466	57.2692	2466	59.0296	2466	78.6382
2464	89.2599	2464	94.6099	2464	105.187		2464	62.3344	2464	58.6803	2464	55.4952		2464	56.8878	2464	58.6881	2464	78.4062
2462	88.8762	2462	94.4633	2462	105.121		2462	62.1274	2462	58.4584	2462	55.4025		2462	56.5133	2462	58.3464	2462	78.1931
2460	88.4743	2460	94.3438	2460	105.077		2460	61.9177	2460	58.2604	2460	55.3301		2460	56.1679	2460	58.0258	2460	78.0041
2458	88.095	2458	94.2513	2458	105.049		2458	61.7136	2458	58.0905	2458	55.2692		2458	55.8746	2458	57.7482	2458	77.8454
2456	87.7825	2456	94.1805	2456	105.029		2456	61.5262	2456	57.952	2456	55.2112		2456	55.6558	2456	57.5354	2456	77.725
2454	87.5764	2454	94.1252	2454	105.012		2454	61.3679	2454	57.8473	2454	55.1504		2454	55.531	2454	57.4075	2454	77.6527
2452	87.5034	2452	94.0803	2452	104.993		2452	61.2504	2452	57.7785	2452	55.0844		2452	55.5146	2452	57.3802	2452	77.6393
2450	87.5723	2450	94.0437	2450	104.968		2450	61.1821	2450	57.7458	2450	55.0136		2450	55.613	2450	57.4631	2450	77.6936
2448	87.7719	2448	94.0167	2448	104.935		2448	61.1657	2448	57.7472	2448	54.9399		2448	55.824	2448	57.6568	2448	77.8195
2446	88.0736	2446	94.0026	2446	104.888		2446	61.197	2446	57.7775	2446	54.865		2446	56.1362	2446	57.9529	2446	78.0137
2444	88.438	2444	94.0055	2444	104.823		2444	61.265	2444	57.8291	2444	54.7894		2444	56.5308	2444	58.334	2444	78.2653
2442	88.823	2442	94.0285	2442	104.732		2442	61.354	2442	57.892	2442	54.7121		2442	56.9847	2442	58.7769	2442	78.5562
2440	89.1927	2440	94.0728	2440	104.61		2440	61.4459	2440	57.9558	2440	54.6311		2440	57.4736	2440	59.2555	2440	78.8641
2438	89.5234	2438	94.1374	2438	104.456		2438	61.524	2438	58.0111	2438	54.5449		2438	57.9754	2438	59.745	2438	79.1665
2436	89.807	2436	94.2196	2436	104.273		2436	61.576	2436	58.0514	2436	54.4536		2436	58.4721	2436	60.2252	2436	79.4438
2434	90.0499	2434	94.3168	2434	104.074		2434	61.5957	2434	58.0735	2434	54.3598		2434	58.9512	2434	60.6825	2434	79.6831
2432	90.2691	2432	94.4269	2432	103.876		2432	61.584	2432	58.078	2432	54.2688		2432	59.4051	2432	61.1102	2432	79.8797
2430	90.4855	2430	94.5498	2430	103.7		2430	61.5477	2430	58.0687	2430	54.1873		2430	59.8292	2430	61.5075	2430	80.0367
2428	90.7176	2428	94.6868	2428	103.569		2428	61.4977	2428	58.0511	2428	54.1217		2428	60.2206	2428	61.8769	2428	80.1635
2426	90.9763	2426	94.8406	2426	103.5		2426	61.4459	2426	58.031	2426	54.0765		2426	60.5763	2426	62.2214	2426	80.2725
2424	91.2619	2424	95.0134	2424	103.5		2424	61.4023	2424	58.013	2424	54.0526		2424	60.8922	2424	62.5423	2424	80.3756
2422	91.5646	2422	95.205	2422	103.569		2422	61.3733	2422	57.9996	2422	54.0463		2422	61.1634	2422	62.8372	2422	80.4816
2420	91.8666	2420	95.4123	2420	103.691		2420	61.3601	2420	57.9904	2420	54.0499		2420	61.385	2420	63.1005	2420	80.5937
2418	92.1458	2418	95.6275	2418	103.845		2418	61.3588	2418	57.9824	2418	54.0527		2418	61.5532	2418	63.324	2418	80.7091
2416	92.3807	2416	95.8386	2416	104.003		2416	61.3612	2416	57.9707	2416	54.0432		2416	61.6668	2416	63.4987	2416	80.8202
2414	92.5534	2414	96.0306	2414	104.136		2414	61.357	2414	57.9492	2414	54.0112		2414	61.7271	2414	63.6172	2414	80.916
2412	92.652	2412	96.1865	2412	104.221		2412	61.3357	2412	57.912	2412	53.9497		2412	61.7384	2412	63.6752	2412	80.9853
2410	92.6719	2410	96.2903	2410	104.24		2410	61.2885	2410	57.8539	2410	53.8564		2410	61.7071	2410	63.6723	2410	81.0185
2408	92.6154	2408	96.3286	2408	104.185		2408	61.2103	2408	57.7714	2408	53.7338		2408	61.6399	2408	63.6126	2408	81.0099
2406	92.4903	2406	96.2925	2406	104.058		2406	61.1003	2406	57.6634	2406	53.5887		2406	61.543	2406	63.503	2406	80.9589
2404	92.3095	2404	96.1794	2404	103.866		2404	60.9621	2404	57.531	2404	53.4307		2404	61.4209	2404	63.3528	2404	80.8696
2402	92.0888	2402	95.9926	2402	103.624		2402	60.8027	2402	57.3782	2402	53.2712		2402	61.2766	2402	63.1718	2402	80.7502
2400	91.8462	2400	95.7416	2400	103.346		2400	60.632	2400	57.211	2400	53.1207		2400	61.1111	2400	62.9696	2400	80.6111
2398	91.6	2398	95.4408	2398	103.047		2398	60.4601	2398	57.0375	2398	52.988		2398	60.9251	2398	62.7546	2398	80.4633
2396	91.3672	2396	95.1081	2396	102.741		2396	60.2966	2396	56.8665	2396	52.8787		2396	60.7196	2396	62.534	2396	80.3168
2394	91.1621	2394	94.7627	2394	102.438		2394	60.1485	2394	56.7069	2394	52.7949		2394	60.4969	2394	62.314	2394	80.1788
2392	90.9935	2392	94.4233	2392	102.146		2392	60.0196	2392	56.5662	2392	52.7346		2392	60.2611	2392	62.1002	2392	80.0537
2390	90.8643	2390	94.1063	2390	101.873		2390	59.9104	2390	56.4498	2390	52.6929		2390	60.0181	2390	61.8975	2390	79.9423
2388	90.7701	2388	93.8242	2388	101.624		2388	59.8184	2388	56.3596	2388	52.6625		2388	59.7749	2388	61.7105	2388	79.8432
2386	90.7005	2386	93.5847	2386	101.401		2386	59.7391	2386	56.2943	2386	52.6347		2386	59.5397	2386	61.5429	2386	79.7535
2384	90.641	2384	93.3901	2384	101.207		2384	59.6675	2384	56.249	2384	52.6013		2384	59.3203	2384	61.3977	2384	79.6699
2382	90.5758	2382	93.2379	2382	101.043		2382	59.5989	2382	56.2165	2382	52.5553		2382	59.1242	2382	61.2762	2382	79.5903
2380	90.492	2380	93.1216	2380	100.907		2380	59.5306	2380	56.1885	2380	52.4926		2380	58.9578	2380	61.1786	2380	79.5142
2378	90.3821	2378	93.0323	2378	100.796		2378	59.462	2378	56.1569	2378	52.4119		2378	58.8262	2378	61.1039	2378	79.4432
2376	90.2464	2376	92.9605	2376	100.705		2376	59.3943	2376	56.1156	2376	52.3158		2376	58.7334	2376	61.0503	2376	79.3807
2374	90.0933	2374	92.898	2374	100.629		2374	59.3304	2374	56.0611	2374	52.2096		2374	58.6815	2374	61.0157	2374	79.331
2372	89.9373	2372	92.8392	2372	100.562		2372	59.2733	2372	55.9933	2372	52.1004		2372	58.6711	2372	60.9987	2372	79.2986
2370	89.7963	2370	92.7816	2370	100.501		2370	59.2254	2370	55.9149	2370	51.996		2370	58.7002	2370	60.9981	2370	79.2866
2368	89.6872	2368	92.7268	2368	100.444		2368	59.1877	2368	55.8305	2368	51.9032		2368	58.7648	2368	61.0138	2368	79.2958
2366	89.6227	2366	92.6784	2366	100.389		2366	59.1591	2366	55.7456	2366	51.8265		2366	58.8583	2366	61.046	2366	79.3244
2364	89.6087	2364	92.642	2364	100.34		2364	59.1368	2364	55.6653	2364	51.7674		2364	58.9724	2364	61.095	2364	79.368
2362	89.643	2362	92.6226	2362	100.296		2362	59.1172	2362	55.5931	2362	51.7243		2362	59.098	2362	61.1605	2362	79.4201
2360	89.7163	2360	92.6237	2360	100.262		2360	59.0965	2360	55.5307	2360	51.6931		2360	59.2263	2360	61.2412	2360	79.4737
2358	89.8144	2358	92.6462	2358	100.238		2358	59.0717	2358	55.478	2358	51.6679		2358	59.35	2358	61.3346	2358	79.5221
2356	89.9212	2356	92.6881	2356	100.225		2356	59.0416	2356	55.4337	2356	51.6428		2356	59.4643	2356	61.437	2356	79.5608
2354	90.0221	2354	92.7447	2354	100.219		2354	59.0066	2354	55.3958	2354	51.6126		2354	59.5674	2354	61.5436	2354	79.5875
2352	90.1056	2352	92.8099	2352	100.218		2352	58.9684	2352	55.3627	2352	51.574		2352	59.6598	2352	61.6493	2352	79.603
2350	90.1654	2350	92.8773	2350	100.218		2350	58.9297	2350	55.3334	2350	51.5261		2350	59.7438	2350	61.7487	2350	79.6104
2348	90.1994	2348	92.9415	2348	100.215		2348	58.8925	2348	55.3078	2348	51.4699		2348	59.8218	2348	61.837	2348	79.614
2346	90.2095	2346	92.9985	2346	100.204		2346	58.858	2346	55.2865	2346	51.4079		2346	59.895	2346	61.9098	2346	79.6179
2344	90.1995	2344	93.0466	2344	100.184		2344	58.8257	2344	55.27	2344	51.3435		2344	59.9624	2344	61.9639	2344	79.625
2342	90.1741	2342	93.0849	2342	100.152		2342	58.7934	2342	55.2584	2342	51.2802		2342	60.0202	2342	61.9969	2342	79.6357
2340	90.1373	2340	93.1136	2340	100.109		2340	58.7578	2340	55.2506	2340	51.2207		2340	60.0629	2340	62.0076	2340	79.6475
2338	90.092	2338	93.1318	2338	100.055		2338	58.7154	2338	55.2447	2338	51.1673		2338	60.0839	2338	61.9955	2338	79.6561
2336	90.0399	2336	93.1378	2336	99.9915		2336	58.6633	2336	55.2378	2336	51.1213		2336	60.0774	2336	61.9614	2336	79.6555
2334	89.9821	2334	93.1285	2334	99.9198		2334	58.6	2334	55.2268	2334	51.0834		2334	60.0402	2334	61.907	2334	79.6401
2332	89.9191	2332	93.0996	2332	99.8411		2332	58.5263	2332	55.2089	2332	51.0539		2332	59.9726	2332	61.8351	2332	79.6059
2330	89.8516	2330	93.0473	2330	99.7568		2330	58.445	2330	55.1831	2330	51.0328		2330	59.8791	2330	61.7496	2330	79.552
2328	89.7798	2328	92.9691	2328	99.6683		2328	58.3607	2328	55.1495	2328	51.02		2328	59.7679	2328	61.6553	2328	79.4807
2326	89.7045	2326	92.8658	2326	99.5772		2326	58.2792	2326	55.1103	2326	51.015		2326	59.6496	2326	61.5576	2326	79.3979
2324	89.6262	2324	92.7411	2324	99.4855		2324	58.2061	2324	55.0691	2324	51.0168		2324	59.5359	2324	61.4625	2324	79.3122
2322	89.5452	2322	92.603	2322	99.3955		2322	58.1467	2322	55.0301	2322	51.0239		2322	59.4375	2322	61.3764	2322	79.233
2320	89.4627	2320	92.4617	2320	99.3096		2320	58.1046	2320	54.9976	2320	51.0347		2320	59.3629	2320	61.3051	2320	79.1696
2318	89.3803	2318	92.3286	2318	99.2302		2318	58.082	2318	54.9747	2318	51.0471		2318	59.3174	2318	61.2542	2318	79.1295
2316	89.301	2316	92.2144	2316	99.159		2316	58.0789	2316	54.9632	2316	51.0593		2316	59.303	2316	61.2283	2316	79.1168
2314	89.2291	2314	92.1266	2314	99.097		2314	58.0934	2314	54.963	2314	51.0699		2314	59.3186	2314	61.2309	2314	79.1322
2312	89.1702	2312	92.0684	2312	99.0442		2312	58.1227	2312	54.9727	2312	51.0784		2312	59.3613	2312	61.2638	2312	79.173
2310	89.1303	2310	92.0382	2310	98.9996		2310	58.1626	2310	54.9897	2310	51.085		2310	59.4267	2310	61.3268	2310	79.2336
2308	89.1147	2308	92.03	2308	98.9613		2308	58.2086	2308	55.0112	2308	51.0908		2308	59.51	2308	61.4179	2308	79.307
2306	89.1264	2306	92.0345	2306	98.927		2306	58.256	2306	55.0348	2306	51.0973		2306	59.6071	2306	61.5332	2306	79.3856
2304	89.1657	2304	92.0412	2304	98.894		2304	58.3009	2304	55.0587	2304	51.106		2304	59.7138	2304	61.6669	2304	79.4629
2302	89.2286	2302	92.0406	2302	98.8602		2302	58.3401	2302	55.0823	2302	51.1181		2302	59.8271	2302	61.812	2302	79.5338
2300	89.3079	2300	92.0256	2300	98.8238		2300	58.3714	2300	55.1059	2300	51.1343		2300	59.944	2300	61.9613	2300	79.5957
2298	89.3936	2298	91.9924	2298	98.7839		2298	58.3942	2298	55.1304	2298	51.1548		2298	60.0621	2298	62.1077	2298	79.6479
2296	89.4748	2296	91.9415	2296	98.7402		2296	58.4088	2296	55.1567	2296	51.1791		2296	60.1792	2296	62.2454	2296	79.6916
2294	89.5417	2294	91.8765	2294	98.6929		2294	58.4169	2294	55.1857	2294	51.2062		2294	60.2933	2294	62.3704	2294	79.7293
2292	89.5873	2292	91.8038	2292	98.6427		2292	58.4208	2292	55.2172	2292	51.2351		2292	60.4029	2292	62.4806	2292	79.7636
2290	89.6087	2290	91.7306	2290	98.5902		2290	58.4229	2290	55.2506	2290	51.2647		2290	60.5065	2290	62.5759	2290	79.7974
2288	89.6074	2288	91.6642	2288	98.5364		2288	58.4254	2288	55.2844	2288	51.2934		2288	60.6032	2288	62.6578	2288	79.8324
2286	89.589	2286	91.6108	2286	98.4818		2286	58.4299	2286	55.3168	2286	51.32		2286	60.6922	2286	62.7281	2286	79.8699
2284	89.5614	2284	91.5749	2284	98.4275		2284	58.4368	2284	55.3458	2284	51.3427		2284	60.7728	2284	62.789	2284	79.9098
2282	89.5332	2282	91.5589	2282	98.3743		2282	58.4459	2282	55.3699	2282	51.3598		2282	60.8442	2282	62.8419	2282	79.9517
2280	89.5118	2280	91.5635	2280	98.3235		2280	58.4561	2280	55.3878	2280	51.3696		2280	60.9056	2280	62.8875	2280	79.9943
2278	89.5018	2278	91.5872	2278	98.2766		2278	58.466	2278	55.3992	2278	51.3709		2278	60.9561	2278	62.9255	2278	80.0364
2276	89.5045	2276	91.6272	2276	98.235		2276	58.4747	2276	55.4044	2276	51.3629		2276	60.9954	2276	62.9554	2276	80.0769
2274	89.5182	2274	91.6795	2274	98.2002		2274	58.4813	2274	55.4044	2274	51.3462		2274	61.0234	2274	62.9773	2274	80.1153
2272	89.5386	2272	91.7391	2272	98.1733		2272	58.4861	2272	55.4006	2272	51.3225		2272	61.0414	2272	62.9918	2272	80.1513
2270	89.5609	2270	91.8006	2270	98.1548		2270	58.4898	2270	55.3944	2270	51.2946		2270	61.0516	2270	63.001	2270	80.1855
2268	89.5813	2268	91.8589	2268	98.1445		2268	58.4936	2268	55.3873	2268	51.2661		2268	61.0573	2268	63.0079	2268	80.2185
2266	89.5984	2266	91.9101	2266	98.1418		2266	58.4988	2266	55.3806	2266	51.2409		2266	61.0625	2266	63.0166	2266	80.2514
2264	89.6141	2264	91.9517	2264	98.1455		2264	58.5065	2264	55.375	2264	51.2223		2264	61.0713	2264	63.0309	2264	80.285
2262	89.6332	2262	91.9837	2262	98.1549		2262	58.517	2262	55.371	2262	51.2126		2262	61.0872	2262	63.0537	2262	80.3199
2260	89.6632	2260	92.0087	2260	98.1694		2260	58.53	2260	55.3682	2260	51.2122		2260	61.1123	2260	63.0864	2260	80.3563
2258	89.7123	2258	92.0314	2258	98.1893		2258	58.5445	2258	55.3659	2258	51.2201		2258	61.1473	2258	63.1282	2258	80.3935
2256	89.7876	2256	92.0582	2256	98.2156		2256	58.5591	2256	55.3629	2256	51.2337		2256	61.1906	2256	63.1765	2256	80.4307
2254	89.893	2254	92.0958	2254	98.2498		2254	58.5721	2254	55.3574	2254	51.2494		2254	61.2394	2254	63.2275	2254	80.4665
2252	90.0282	2252	92.1499	2252	98.2933		2252	58.5822	2252	55.3479	2252	51.2635		2252	61.2898	2252	63.2766	2252	80.4996
2250	90.1878	2250	92.2238	2250	98.3468		2250	58.5884	2250	55.3327	2250	51.2726		2250	61.3376	2250	63.3203	2250	80.529
2248	90.3619	2248	92.3176	2248	98.4095		2248	58.5904	2248	55.3109	2248	51.2744		2248	61.3792	2248	63.3562	2248	80.5541
2246	90.5371	2246	92.428	2246	98.479		2246	58.5882	2246	55.282	2246	51.2677		2246	61.4123	2246	63.3841	2246	80.5751
2244	90.6991	2244	92.5483	2244	98.5508		2244	58.5823	2244	55.2467	2244	51.2526		2244	61.4361	2244	63.4054	2244	80.5931
2242	90.8346	2242	92.6699	2242	98.6193		2242	58.5734	2242	55.2065	2242	51.2303		2242	61.4516	2242	63.4232	2242	80.6096
2240	90.9341	2240	92.7836	2240	98.6782		2240	58.5624	2240	55.1638	2240	51.2025		2240	61.4612	2240	63.4409	2240	80.6266
2238	90.9931	2238	92.881	2238	98.7215		2238	58.5501	2238	55.1214	2238	51.1714		2238	61.4681	2238	63.4617	2238	80.646
2236	91.0129	2236	92.9558	2236	98.745		2236	58.5375	2236	55.0825	2236	51.1391		2236	61.4757	2236	63.4877	2236	80.6692
2234	91	2234	93.0048	2234	98.7468		2234	58.5252	2234	55.0495	2234	51.1077		2234	61.4873	2234	63.5193	2234	80.6971
2232	90.9647	2232	93.0278	2232	98.7277		2232	58.5142	2232	55.0243	2232	51.079		2232	61.5051	2232	63.5555	2232	80.7295
2230	90.9191	2230	93.0273	2230	98.6913		2230	58.5053	2230	55.0076	2230	51.0549		2230	61.5298	2230	63.594	2230	80.7657
2228	90.8742	2228	93.0077	2228	98.6432		2228	58.4991	2228	54.999	2228	51.0369		2228	61.5609	2228	63.6319	2228	80.804
2226	90.8381	2226	92.9742	2226	98.5898		2226	58.4957	2226	54.9969	2226	51.026		2226	61.5963	2226	63.6662	2226	80.8422
2224	90.815	2224	92.9318	2224	98.5375		2224	58.495	2224	54.999	2224	51.0234		2224	61.6326	2224	63.6945	2224	80.8782
2222	90.8042	2222	92.8848	2222	98.4911		2222	58.4962	2222	55.0027	2222	51.029		2222	61.6649	2222	63.7148	2222	80.9096
2220	90.801	2220	92.836	2220	98.4536		2220	58.4978	2220	55.0053	2220	51.0426		2220	61.6878	2220	63.7252	2220	80.9339
2218	90.7983	2218	92.7865	2218	98.4256		2218	58.4977	2218	55.0046	2218	51.0626		2218	61.6949	2218	63.7238	2218	80.9488
2216	90.7876	2216	92.7364	2216	98.4052		2216	58.4936	2216	54.999	2216	51.0872		2216	61.6796	2216	63.7077	2216	80.9517
2214	90.7612	2214	92.6842	2214	98.3893		2214	58.4831	2214	54.9876	2214	51.1137		2214	61.6353	2214	63.6726	2214	80.9395
2212	90.7125	2212	92.6279	2212	98.3736		2212	58.4638	2212	54.9701	2212	51.1393		2212	61.5558	2212	63.6131	2212	80.909
2210	90.6368	2210	92.5644	2210	98.3539		2210	58.4337	2210	54.9462	2210	51.1613		2210	61.4358	2210	63.5224	2210	80.8569
2208	90.5309	2208	92.4904	2208	98.3268		2208	58.391	2208	54.916	2208	51.1777		2208	61.2711	2208	63.3934	2208	80.78
2206	90.3928	2206	92.4022	2206	98.2897		2206	58.3341	2206	54.8789	2206	51.1867		2206	61.0593	2206	63.2194	2206	80.676
2204	90.2206	2204	92.2965	2204	98.2416		2204	58.262	2204	54.8341	2204	51.1874		2204	60.7998	2204	62.9956	2204	80.5437
2202	90.0126	2202	92.1705	2202	98.1829		2202	58.1737	2202	54.7806	2202	51.1796		2202	60.4939	2202	62.7199	2202	80.3838
2200	89.7671	2200	92.0223	2200	98.1148		2200	58.0687	2200	54.717	2200	51.1632		2200	60.1453	2200	62.3936	2200	80.1988
2198	89.4835	2198	91.8515	2198	98.0392		2198	57.9469	2198	54.6424	2198	51.1388		2198	59.7593	2198	62.0216	2198	79.9933
2196	89.1629	2196	91.6593	2196	97.9587		2196	57.8093	2196	54.5564	2196	51.1068		2196	59.3428	2196	61.6121	2196	79.7734
2194	88.8091	2194	91.4486	2194	97.8759		2194	57.6578	2194	54.4598	2194	51.0683		2194	58.9043	2194	61.1761	2194	79.5458
2192	88.4294	2192	91.2237	2192	97.7933		2192	57.4961	2192	54.3546	2192	51.0243		2192	58.4528	2192	60.7262	2192	79.3175
2190	88.0343	2190	90.9899	2190	97.7133		2190	57.3291	2190	54.2443	2190	50.9765		2190	57.9978	2190	60.2752	2190	79.0947
2188	87.6367	2188	90.7533	2188	97.638		2188	57.163	2188	54.1335	2188	50.9273		2188	57.5487	2188	59.8356	2188	78.8823
2186	87.2505	2186	90.5199	2186	97.5695		2186	57.0046	2186	54.0274	2186	50.8793		2186	57.1147	2186	59.4184	2186	78.6837
2184	86.8891	2184	90.2957	2184	97.5094		2184	56.8607	2184	53.9316	2184	50.8359		2184	56.7042	2184	59.0322	2184	78.501
2182	86.5632	2182	90.0863	2182	97.4592		2182	56.737	2182	53.851	2182	50.8002		2182	56.3246	2182	58.6834	2182	78.3348
2180	86.2802	2180	89.8972	2180	97.4199		2180	56.6376	2180	53.789	2180	50.7752		2180	55.9819	2180	58.3761	2180	78.1856
2178	86.0435	2178	89.7335	2178	97.3927		2178	56.5639	2178	53.7476	2178	50.7631		2178	55.6806	2178	58.1118	2178	78.0533
2176	85.8529	2176	89.5998	2176	97.3783		2176	56.5151	2176	53.7264	2176	50.7649		2176	55.4238	2176	57.8905	2176	77.9384
2174	85.7055	2174	89.5002	2174	97.3774		2174	56.4879	2174	53.7233	2174	50.7804		2174	55.2122	2174	57.7102	2174	77.8415
2172	85.5968	2172	89.4372	2172	97.3902		2172	56.4772	2172	53.7342	2172	50.8078		2172	55.0449	2172	57.5682	2172	77.7634
2170	85.5221	2170	89.4116	2170	97.4167		2170	56.4772	2170	53.7543	2170	50.8442		2170	54.919	2170	57.4605	2170	77.7045
2168	85.477	2168	89.4214	2168	97.4561		2168	56.4825	2168	53.7783	2168	50.8859		2168	54.83	2168	57.3829	2168	77.6645
2166	85.4578	2166	89.462	2166	97.507		2166	56.4885	2166	53.8018	2166	50.9288		2166	54.7724	2166	57.3307	2166	77.6423
2164	85.4613	2164	89.5259	2164	97.5673		2164	56.4924	2164	53.8214	2164	50.969		2164	54.7397	2164	57.2991	2164	77.6353
2162	85.4841	2162	89.6038	2162	97.6337		2162	56.4931	2162	53.8352	2162	51.0033		2162	54.7255	2162	57.2838	2162	77.6401
2160	85.5225	2160	89.6856	2160	97.7027		2160	56.4916	2160	53.8434	2160	51.0293		2160	54.7241	2160	57.2806	2160	77.6528
2158	85.5719	2158	89.7623	2158	97.7702		2158	56.4898	2158	53.8474	2158	51.0463		2158	54.731	2158	57.2861	2158	77.6697
2156	85.6274	2156	89.8268	2156	97.8323		2156	56.49	2156	53.8496	2156	51.0546		2156	54.7431	2156	57.2978	2156	77.6876
2154	85.6841	2154	89.8752	2154	97.8855		2154	56.4946	2154	53.8529	2154	51.0558		2154	54.7593	2154	57.3139	2154	77.7048
2152	85.7386	2152	89.9072	2152	97.9275		2152	56.5051	2152	53.8599	2152	51.0526		2152	54.7799	2152	57.3341	2152	77.7212
2150	85.7891	2150	89.9256	2150	97.9572		2150	56.5222	2150	53.8724	2150	51.0482		2150	54.8068	2150	57.3589	2150	77.7378
2148	85.8365	2148	89.9349	2148	97.9748		2148	56.5454	2148	53.891	2148	51.0459		2148	54.8427	2148	57.3897	2148	77.7571
2146	85.8837	2146	89.9406	2146	97.982		2146	56.5734	2146	53.9155	2146	51.0486		2146	54.8907	2146	57.4287	2146	77.7815
2144	85.9354	2144	89.9469	2144	97.9816		2144	56.6048	2144	53.9446	2144	51.0582		2144	54.9536	2144	57.4784	2144	77.8135
2142	85.9969	2142	89.9565	2142	97.9775		2142	56.638	2142	53.9768	2142	51.0756		2142	55.0338	2142	57.5415	2142	77.855
2140	86.0726	2140	89.9703	2140	97.9738		2140	56.672	2140	54.0103	2140	51.1003		2140	55.1328	2140	57.6204	2140	77.9067
2138	86.1653	2138	89.9876	2138	97.9746		2138	56.7067	2138	54.044	2138	51.1303		2138	55.2514	2138	57.7168	2138	77.9684
2136	86.2751	2136	90.0074	2136	97.984		2136	56.7426	2136	54.0774	2136	51.1633		2136	55.3897	2136	57.832	2136	78.0392
2134	86.4004	2134	90.0296	2134	98.005		2134	56.7808	2134	54.1105	2134	51.1961		2134	55.5476	2134	57.9667	2134	78.1181
2132	86.5378	2132	90.0557	2132	98.0396		2132	56.823	2132	54.1444	2132	51.2261		2132	55.7249	2132	58.1209	2132	78.2045
2130	86.6837	2130	90.0897	2130	98.0886		2130	56.871	2130	54.1804	2130	51.2515		2130	55.9213	2130	58.2946	2130	78.2982
2128	86.8354	2128	90.137	2128	98.151		2128	56.9265	2128	54.22	2128	51.2717		2128	56.1371	2128	58.4875	2128	78.4001
2126	86.9917	2126	90.204	2126	98.2248		2126	56.9906	2126	54.2646	2126	51.2874		2126	56.3726	2126	58.6996	2126	78.5114
2124	87.1535	2124	90.2961	2124	98.3064		2124	57.0638	2124	54.3154	2124	51.3006		2124	56.6279	2124	58.9311	2124	78.6338
2122	87.3232	2122	90.4166	2122	98.3919		2122	57.1461	2122	54.3731	2122	51.314		2122	56.9028	2122	59.1818	2122	78.7684
2120	87.5036	2120	90.5652	2120	98.4771		2120	57.2364	2120	54.4377	2120	51.3306		2120	57.1961	2120	59.4514	2120	78.9155
2118	87.6972	2118	90.7384	2118	98.5583		2118	57.3332	2118	54.5087	2118	51.3526		2118	57.5055	2118	59.7387	2118	79.074
2116	87.9046	2116	90.9297	2116	98.6332		2116	57.434	2116	54.5852	2116	51.3816		2116	57.8273	2116	60.0414	2116	79.2413
2114	88.1238	2114	91.131	2114	98.7011		2114	57.5362	2114	54.6655	2114	51.4176		2114	58.1564	2114	60.3555	2114	79.4134
2112	88.3507	2112	91.3341	2112	98.763		2112	57.6367	2112	54.7478	2112	51.4596		2112	58.4868	2112	60.6755	2112	79.5853
2110	88.5789	2110	91.5322	2110	98.821		2110	57.7325	2110	54.8298	2110	51.5053		2110	58.8117	2110	60.9945	2110	79.7516
2108	88.8012	2108	91.7207	2108	98.8781		2108	57.8209	2108	54.9091	2108	51.5524		2108	59.1242	2108	61.3046	2108	79.9075
2106	89.0107	2106	91.8975	2106	98.9367		2106	57.8998	2106	54.9833	2106	51.5983		2106	59.4173	2106	61.5979	2106	80.049
2104	89.202	2104	92.0619	2104	98.9985		2104	57.9681	2104	55.0504	2104	51.6413		2104	59.6852	2104	61.8667	2104	80.1735
2102	89.3715	2102	92.2141	2102	99.0631		2102	58.0254	2102	55.1089	2102	51.6802		2102	59.9227	2102	62.1047	2102	80.28
2100	89.5179	2100	92.3535	2100	99.1286		2100	58.0722	2100	55.1581	2100	51.7152		2100	60.1256	2100	62.3071	2100	80.3687
2098	89.6412	2098	92.4779	2098	99.1914		2098	58.1098	2098	55.1982	2098	51.747		2098	60.2909	2098	62.4707	2098	80.4409
2096	89.7423	2096	92.5835	2096	99.2474		2096	58.1397	2096	55.2299	2096	51.7768		2096	60.416	2096	62.594	2096	80.498
2094	89.8213	2094	92.6652	2094	99.293		2094	58.163	2094	55.2546	2094	51.8059		2094	60.4993	2094	62.6765	2094	80.5411
2092	89.8776	2092	92.7177	2092	99.3257		2092	58.1809	2092	55.2739	2092	51.8351		2092	60.5394	2092	62.7185	2092	80.5709
2090	89.9085	2090	92.737	2090	99.3454		2090	58.1932	2090	55.2891	2090	51.865		2090	60.5351	2090	62.7202	2090	80.5869
2088	89.9101	2088	92.7216	2088	99.3538		2088	58.1994	2088	55.3011	2088	51.8953		2088	60.4858	2088	62.6819	2088	80.5877
2086	89.8777	2086	92.6729	2086	99.3544		2086	58.1981	2086	55.3102	2086	51.9255		2086	60.3913	2086	62.6036	2086	80.5714
2084	89.8068	2084	92.5954	2084	99.3515		2084	58.1877	2084	55.3158	2084	51.9547		2084	60.2525	2084	62.4856	2084	80.5359
2082	89.6942	2082	92.4955	2082	99.3487		2082	58.1669	2082	55.3168	2082	51.9823		2082	60.0713	2082	62.3289	2082	80.4799
2080	89.5392	2080	92.38	2080	99.3484		2080	58.135	2080	55.3121	2080	52.0076		2080	59.851	2080	62.1355	2080	80.4028
2078	89.344	2078	92.2551	2078	99.3506		2078	58.0924	2078	55.3007	2078	52.0307		2078	59.5964	2078	61.9093	2078	80.3056
2076	89.1139	2076	92.1248	2076	99.3534		2076	58.0405	2076	55.282	2076	52.052		2076	59.3138	2076	61.6557	2076	80.1909
2074	88.8567	2074	91.9912	2074	99.3536		2074	57.9821	2074	55.2565	2074	52.0722		2074	59.0109	2074	61.3819	2074	80.0626
2072	88.5827	2072	91.8539	2072	99.3476		2072	57.9204	2072	55.2251	2072	52.0923		2072	58.6961	2072	61.0963	2072	79.9259
2070	88.3028	2070	91.7125	2070	99.333		2070	57.8591	2070	55.19	2070	52.1135		2070	58.3783	2070	60.8077	2070	79.7864
2068	88.0284	2068	91.5667	2068	99.3097		2068	57.8015	2068	55.1535	2068	52.1366		2068	58.0663	2068	60.525	2068	79.6497
2066	87.7701	2066	91.4187	2066	99.2801		2066	57.7502	2066	55.1182	2066	52.1624		2066	57.7683	2066	60.2558	2066	79.5208
2064	87.5374	2064	91.2731	2064	99.2496		2064	57.7069	2064	55.0864	2064	52.1916		2064	57.4915	2064	60.0066	2064	79.4039
2062	87.3378	2062	91.1376	2062	99.2252		2062	57.6721	2062	55.0603	2062	52.2244		2062	57.2422	2062	59.7826	2062	79.3016
2060	87.1774	2060	91.0216	2060	99.2142		2060	57.6459	2060	55.0413	2060	52.2608		2060	57.0254	2060	59.5873	2060	79.2158
2058	87.0602	2058	90.9347	2058	99.2232		2058	57.6278	2058	55.0303	2058	52.3007		2058	56.8448	2058	59.4234	2058	79.147
2056	86.9889	2056	90.8854	2056	99.2561		2056	57.6175	2056	55.0279	2056	52.3438		2056	56.703	2056	59.2928	2056	79.0951
2054	86.9644	2054	90.8792	2054	99.314		2054	57.615	2054	55.0344	2054	52.3895		2054	56.6016	2054	59.197	2054	79.06
2052	86.9866	2052	90.9178	2052	99.395		2052	57.6211	2052	55.05	2052	52.4376		2052	56.5412	2052	59.137	2052	79.0412
2050	87.0542	2050	90.999	2050	99.4945		2050	57.6367	2050	55.0748	2050	52.4875		2050	56.5211	2050	59.1135	2050	79.0387
2048	87.1647	2048	91.1175	2048	99.6068		2048	57.6634	2048	55.109	2048	52.5388		2048	56.5401	2048	59.1262	2048	79.0525
2046	87.3149	2046	91.2658	2046	99.7263		2046	57.7026	2046	55.1527	2046	52.5915		2046	56.5956	2046	59.1739	2046	79.0831
2044	87.5005	2044	91.4364	2044	99.8485		2044	57.7551	2044	55.2055	2044	52.6458		2044	56.6842	2044	59.2544	2044	79.1305
2042	87.7165	2042	91.6223	2042	99.9709		2042	57.8208	2042	55.2671	2042	52.702		2042	56.8018	2042	59.3638	2042	79.1945
2040	87.9573	2040	91.8182	2040	100.093		2040	57.8987	2040	55.3365	2040	52.7608		2040	56.9438	2040	59.4972	2040	79.2743
2038	88.2167	2038	92.0209	2038	100.216		2038	57.9868	2038	55.4127	2038	52.8228		2038	57.1053	2038	59.6494	2038	79.3685
2036	88.4884	2036	92.2289	2036	100.342		2036	58.0825	2036	55.4942	2036	52.8886		2036	57.2818	2036	59.8149	2036	79.4746
2034	88.7663	2034	92.4418	2034	100.473		2034	58.1826	2034	55.5797	2034	52.9583		2034	57.4693	2034	59.9891	2034	79.5901
2032	89.0452	2032	92.6597	2032	100.612		2032	58.2845	2032	55.6679	2032	53.032		2032	57.6646	2032	60.1685	2032	79.7118
2030	89.3209	2030	92.8826	2030	100.759		2030	58.3859	2030	55.7579	2030	53.1088		2030	57.8657	2030	60.3511	2030	79.8369
2028	89.5909	2028	93.1102	2028	100.914		2028	58.4856	2028	55.8489	2028	53.188		2028	58.0719	2028	60.5366	2028	79.9632
2026	89.8546	2026	93.3418	2026	101.077		2026	58.5833	2026	55.9408	2026	53.2685		2026	58.2831	2026	60.7258	2026	80.0892
2024	90.1134	2024	93.577	2024	101.244		2024	58.6798	2024	56.0335	2024	53.3491		2024	58.5003	2024	60.9202	2024	80.2142
2022	90.3701	2022	93.8154	2022	101.416		2022	58.7764	2022	56.1271	2022	53.4292		2022	58.7244	2022	61.1216	2022	80.3387
2020	90.629	2020	94.0573	2020	101.592		2020	58.875	2020	56.2222	2020	53.5086		2020	58.9566	2020	61.3314	2020	80.4636
2018	90.8945	2018	94.3032	2018	101.769		2018	58.9773	2018	56.3191	2018	53.5878		2018	59.1977	2018	61.55	2018	80.5905
2016	91.1707	2016	94.5539	2016	101.949		2016	59.0849	2016	56.4183	2016	53.6675		2016	59.4477	2016	61.7771	2016	80.7206
2014	91.4602	2014	94.8096	2014	102.129		2014	59.1986	2014	56.5201	2014	53.7489		2014	59.7059	2014	62.0115	2014	80.855
2012	91.7639	2012	95.07	2012	102.31		2012	59.3186	2012	56.6248	2012	53.8335		2012	59.971	2012	62.2511	2012	80.994
2010	92.0803	2010	95.3335	2010	102.49		2010	59.4444	2010	56.7328	2010	53.9224		2010	60.2408	2010	62.4935	2010	81.1374
2008	92.4058	2008	95.5975	2008	102.668		2008	59.575	2008	56.8441	2008	54.0162		2008	60.5126	2008	62.7362	2008	81.2842
2006	92.7352	2006	95.859	2006	102.843		2006	59.709	2006	56.9588	2006	54.1152		2006	60.7835	2006	62.9766	2006	81.4327
2004	93.0623	2004	96.1144	2004	103.014		2004	59.8446	2004	57.0765	2004	54.2191		2004	61.0503	2004	63.2125	2004	81.5812
2002	93.381	2002	96.3608	2002	103.182		2002	59.9804	2002	57.1967	2002	54.327		2002	61.31	2002	63.4416	2002	81.7277
2000	93.6859	2000	96.596	2000	103.345		2000	60.1148	2000	57.3188	2000	54.4378		2000	61.5596	2000	63.6618	2000	81.8707
1998	93.9729	1998	96.819	1998	103.506		1998	60.2467	1998	57.4417	1998	54.5504		1998	61.7966	1998	63.8708	1998	82.0086
1996	94.2399	1996	97.0297	1996	103.665		1996	60.375	1996	57.5643	1996	54.6635		1996	62.0187	1996	64.0666	1996	82.1405
1994	94.4862	1994	97.2286	1994	103.824		1994	60.4992	1994	57.6856	1994	54.7764		1994	62.2241	1994	64.2472	1994	82.2655
1992	94.7125	1992	97.4165	1992	103.984		1992	60.6191	1992	57.8044	1992	54.8883		1992	62.4116	1992	64.4106	1992	82.3831
1990	94.9205	1990	97.5941	1990	104.145		1990	60.7345	1990	57.92	1990	54.999		1990	62.5802	1990	64.5555	1990	82.4929
1988	95.1116	1988	97.7614	1988	104.307		1988	60.8454	1988	58.0317	1988	55.1084		1988	62.7295	1988	64.6812	1988	82.5946
1986	95.2875	1986	97.918	1986	104.468		1986	60.9521	1986	58.1392	1986	55.2166		1986	62.8594	1986	64.7874	1986	82.6878
1984	95.449	1984	98.0632	1984	104.627		1984	61.0545	1984	58.2422	1984	55.324		1984	62.9701	1984	64.8747	1984	82.7722
1982	95.5961	1982	98.1963	1982	104.782		1982	61.1525	1982	58.3409	1982	55.4307		1982	63.0621	1982	64.9441	1982	82.8479
1980	95.7284	1980	98.3172	1980	104.932		1980	61.2461	1980	58.4352	1980	55.5372		1980	63.136	1980	64.9968	1980	82.9151
1978	95.8451	1978	98.4264	1978	105.077		1978	61.3349	1978	58.5253	1978	55.6435		1978	63.1928	1978	65.0341	1978	82.9741
1976	95.9454	1976	98.5251	1976	105.217		1976	61.4187	1976	58.6113	1976	55.7498		1976	63.2332	1976	65.0576	1976	83.0257
1974	96.0289	1974	98.6151	1974	105.351		1974	61.4971	1974	58.6933	1974	55.856		1974	63.2584	1974	65.068	1974	83.071
1972	96.0956	1972	98.6983	1972	105.481		1972	61.5701	1972	58.7717	1972	55.9619		1972	63.2694	1972	65.0663	1972	83.111
1970	96.1462	1970	98.7766	1970	105.607		1970	61.6377	1970	58.8465	1970	56.0671		1970	63.2676	1970	65.0533	1970	83.1468
1968	96.1824	1968	98.8511	1968	105.731		1968	61.7003	1968	58.9183	1968	56.1712		1968	63.2542	1968	65.0295	1968	83.1794
1966	96.2058	1966	98.9222	1966	105.852		1966	61.7586	1966	58.9875	1966	56.2738		1966	63.2309	1966	64.9959	1966	83.2095
1964	96.2188	1964	98.9895	1964	105.97		1964	61.8135	1964	59.0547	1964	56.3744		1964	63.1993	1964	64.9536	1964	83.2376
1962	96.2236	1962	99.0521	1962	106.086		1962	61.8659	1962	59.1202	1962	56.4724		1962	63.1609	1962	64.9039	1962	83.2637
1960	96.2224	1960	99.109	1960	106.199		1960	61.9166	1960	59.1846	1960	56.5675		1960	63.1172	1960	64.8484	1960	83.2876
1958	96.2172	1958	99.1593	1958	106.307		1958	61.9659	1958	59.2478	1958	56.6593		1958	63.0695	1958	64.7887	1958	83.3089
1956	96.2096	1956	99.2023	1956	106.411		1956	62.0139	1956	59.3098	1956	56.7473		1956	63.0187	1956	64.7262	1956	83.327
1954	96.201	1954	99.2378	1954	106.508		1954	62.0599	1954	59.3699	1954	56.8312		1954	62.9654	1954	64.6622	1954	83.3413
1952	96.1924	1952	99.2661	1952	106.598		1952	62.1029	1952	59.4272	1952	56.9102		1952	62.91	1952	64.5974	1952	83.3511
1950	96.1843	1950	99.2874	1950	106.68		1950	62.1417	1950	59.4806	1950	56.9839		1950	62.8526	1950	64.5326	1950	83.3559
1948	96.1773	1948	99.3024	1948	106.753		1948	62.1746	1948	59.5286	1948	57.0512		1948	62.7933	1948	64.4681	1948	83.3553
1946	96.1714	1946	99.3115	1946	106.815		1946	62.2004	1946	59.5696	1946	57.1114		1946	62.7322	1946	64.4043	1946	83.3493
1944	96.1671	1944	99.3154	1944	106.867		1944	62.2181	1944	59.6022	1944	57.1634		1944	62.6699	1944	64.3416	1944	83.3381
1942	96.1644	1942	99.3151	1942	106.908		1942	62.2272	1942	59.625	1942	57.2064		1942	62.6073	1942	64.2806	1942	83.3222
1940	96.1637	1940	99.312	1940	106.939		1940	62.2279	1940	59.6368	1940	57.2398		1940	62.5454	1940	64.2221	1940	83.3023
1938	96.1657	1938	99.3082	1938	106.96		1938	62.2204	1938	59.6369	1938	57.263		1938	62.4856	1938	64.1669	1938	83.2792
1936	96.171	1936	99.3062	1936	106.973		1936	62.2055	1936	59.6249	1936	57.2756		1936	62.4292	1936	64.1159	1936	83.2539
1934	96.1806	1934	99.3087	1934	106.981		1934	62.1838	1934	59.6006	1934	57.2773		1934	62.3774	1934	64.0697	1934	83.2269
1932	96.1953	1932	99.3181	1932	106.983		1932	62.1557	1932	59.5646	1932	57.2677		1932	62.3308	1932	64.0289	1932	83.199
1930	96.2158	1930	99.336	1930	106.981		1930	62.121	1930	59.5173	1930	57.2462		1930	62.2896	1930	63.9935	1930	83.1702
1928	96.2427	1928	99.3625	1928	106.975		1928	62.0792	1928	59.4597	1928	57.212		1928	62.2538	1928	63.9637	1928	83.1406
1926	96.276	1926	99.396	1926	106.964		1926	62.0292	1926	59.3924	1926	57.1638		1926	62.2229	1926	63.9398	1926	83.11
1924	96.3154	1924	99.433	1924	106.944		1924	61.9696	1924	59.3161	1924	57.1003		1924	62.197	1924	63.9222	1924	83.078
1922	96.3603	1922	99.4685	1922	106.913		1922	61.8987	1922	59.2308	1922	57.0197		1922	62.1762	1922	63.9124	1922	83.0442
1920	96.4099	1920	99.497	1920	106.865		1920	61.815	1920	59.1363	1920	56.9203		1920	62.1618	1920	63.9124	1920	83.0085
1918	96.4634	1918	99.5131	1918	106.796		1918	61.7173	1918	59.0316	1918	56.8005		1918	62.1561	1918	63.9251	1918	82.971
1916	96.5206	1916	99.5126	1916	106.702		1916	61.6046	1916	58.9155	1916	56.6589		1916	62.1624	1916	63.9539	1916	82.9318
1914	96.5817	1914	99.4931	1914	106.578		1914	61.4765	1914	58.7862	1914	56.4948		1914	62.1848	1914	64.0024	1914	82.8914
1912	96.6471	1912	99.4545	1912	106.423		1912	61.3333	1912	58.6424	1912	56.3079		1912	62.2276	1912	64.0743	1912	82.8503
1910	96.718	1910	99.3992	1910	106.237		1910	61.1757	1910	58.483	1910	56.0989		1910	62.295	1910	64.1721	1910	82.8088
1908	96.7952	1908	99.3308	1908	106.02		1908	61.0051	1908	58.3079	1908	55.8692		1908	62.3902	1908	64.2973	1908	82.7676
1906	96.8792	1906	99.2544	1906	105.776		1906	60.8237	1906	58.1179	1906	55.6213		1906	62.5147	1906	64.4499	1906	82.7271
1904	96.9696	1904	99.1743	1904	105.509		1904	60.6338	1904	57.9154	1904	55.3583		1904	62.6682	1904	64.6279	1904	82.6877
1902	97.0643	1902	99.0944	1902	105.224		1902	60.4385	1902	57.7038	1902	55.0842		1902	62.8482	1902	64.8278	1902	82.6499
1900	97.1599	1900	99.0162	1900	104.926		1900	60.2408	1900	57.4874	1900	54.8035		1900	63.05	1900	65.0448	1900	82.6141
1898	97.2514	1898	98.9395	1898	104.618		1898	60.0436	1898	57.2708	1898	54.5207		1898	63.2672	1898	65.2728	1898	82.581
1896	97.3329	1896	98.862	1896	104.304		1896	59.8494	1896	57.0583	1896	54.24		1896	63.4924	1896	65.505	1896	82.5506
1894	97.3981	1894	98.78	1894	103.985		1894	59.66	1894	56.8533	1894	53.965		1894	63.7173	1894	65.7345	1894	82.5229
1892	97.4415	1892	98.6889	1892	103.662		1892	59.476	1892	56.6576	1892	53.6979		1892	63.9342	1892	65.9547	1892	82.4973
1890	97.459	1890	98.5846	1890	103.334		1890	59.2969	1890	56.4714	1890	53.4397		1890	64.1357	1890	66.1592	1890	82.4725
1888	97.4487	1888	98.4638	1888	103		1888	59.1212	1888	56.293	1888	53.19		1888	64.3158	1888	66.3429	1888	82.4466
1886	97.4112	1886	98.3251	1886	102.662		1886	58.9465	1886	56.1196	1886	52.9472		1886	64.4699	1886	66.5016	1886	82.417
1884	97.3498	1884	98.1687	1884	102.32		1884	58.7704	1884	55.9472	1884	52.7091		1884	64.5952	1884	66.6323	1884	82.3814
1882	97.2694	1882	97.9972	1882	101.976		1882	58.5906	1882	55.7723	1882	52.4733		1882	64.6905	1882	66.7337	1882	82.3374
1880	97.1765	1880	97.8144	1880	101.635		1880	58.4056	1880	55.5919	1880	52.2383		1880	64.7562	1880	66.8059	1880	82.2838
1878	97.0775	1878	97.6254	1878	101.301		1878	58.2155	1878	55.4046	1878	52.0034		1878	64.794	1878	66.8507	1878	82.2202
1876	96.9779	1876	97.4357	1876	100.98		1876	58.0216	1876	55.2109	1876	51.7698		1876	64.807	1876	66.8708	1876	82.1478
1874	96.882	1874	97.2502	1874	100.674		1874	57.827	1874	55.0133	1874	51.5398		1874	64.799	1874	66.8703	1874	82.0693
1872	96.7919	1872	97.0731	1872	100.388		1872	57.6355	1872	54.8159	1872	51.3172		1872	64.7745	1872	66.854	1872	81.9881
1870	96.7081	1870	96.9076	1870	100.123		1870	57.4517	1870	54.6239	1870	51.1064		1870	64.7383	1870	66.8268	1870	81.9082
1868	96.6295	1868	96.7554	1868	99.88		1868	57.2799	1868	54.4426	1868	50.9118		1868	64.695	1868	66.7933	1868	81.8336
1866	96.5543	1866	96.617	1866	99.6566		1866	57.1236	1866	54.277	1866	50.7369		1866	64.6487	1866	66.7574	1866	81.7674
1864	96.4807	1864	96.492	1864	99.4514		1864	56.9851	1864	54.1305	1864	50.5842		1864	64.6029	1864	66.7221	1864	81.7114
1862	96.4074	1862	96.3793	1862	99.2625		1862	56.8651	1862	54.0052	1862	50.4543		1862	64.5603	1862	66.6894	1862	81.6662
1860	96.3337	1860	96.2777	1860	99.0884		1860	56.7629	1860	53.901	1860	50.3463		1860	64.5224	1860	66.6598	1860	81.6307
1858	96.2603	1858	96.1859	1858	98.9287		1858	56.6765	1858	53.8162	1858	50.2582		1858	64.4897	1858	66.6335	1858	81.603
1856	96.1884	1856	96.1027	1856	98.7837		1856	56.6032	1856	53.7479	1856	50.1867		1856	64.4621	1856	66.6098	1856	81.5804
1854	96.1196	1854	96.0274	1854	98.6546		1854	56.5401	1854	53.6924	1854	50.1284		1854	64.4385	1854	66.5877	1854	81.5605
1852	96.0554	1852	95.9594	1852	98.5426		1852	56.4844	1852	53.6459	1852	50.08		1852	64.4174	1852	66.5665	1852	81.5409
1850	95.9972	1850	95.8982	1850	98.4486		1850	56.4338	1850	53.6048	1850	50.0387		1850	64.3974	1850	66.5456	1850	81.5201
1848	95.9455	1848	95.8433	1848	98.3723		1848	56.3868	1848	53.5666	1848	50.0023		1848	64.377	1848	66.5247	1848	81.4974
1846	95.9004	1846	95.7939	1846	98.3126		1846	56.3425	1846	53.5296	1846	49.9695		1846	64.355	1846	66.5038	1846	81.4728
1844	95.8614	1844	95.7494	1844	98.2668		1844	56.3005	1844	53.4929	1844	49.9397		1844	64.3308	1844	66.4828	1844	81.4467
1842	95.8277	1842	95.709	1842	98.2315		1842	56.261	1842	53.4567	1842	49.9126		1842	64.3043	1842	66.4618	1842	81.4198
1840	95.7987	1840	95.6718	1840	98.2032		1840	56.224	1840	53.4214	1840	49.888		1840	64.2756	1840	66.4409	1840	81.393
1838	95.7734	1838	95.6371	1838	98.1786		1838	56.1899	1838	53.3879	1838	49.8662		1838	64.2455	1838	66.4198	1838	81.3667
1836	95.7512	1836	95.6047	1836	98.1552		1836	56.1589	1836	53.3571	1836	49.8471		1836	64.2149	1836	66.3983	1836	81.3414
1834	95.7313	1834	95.5744	1834	98.1315		1834	56.1308	1834	53.3294	1834	49.8308		1834	64.1846	1834	66.3763	1834	81.3172
1832	95.7128	1832	95.5463	1832	98.1075		1832	56.1058	1832	53.3052	1832	49.8172		1832	64.1557	1832	66.3536	1832	81.2943
1830	95.6946	1830	95.5207	1830	98.0837		1830	56.0835	1830	53.2847	1830	49.8063		1830	64.1287	1830	66.3306	1830	81.2729
1828	95.6753	1828	95.4977	1828	98.0614		1828	56.0639	1828	53.2676	1828	49.7978		1828	64.1041	1828	66.3077	1828	81.2533
1826	95.6537	1826	95.4774	1826	98.0417		1826	56.0468	1826	53.2535	1826	49.7916		1826	64.0819	1826	66.2856	1826	81.2358
1824	95.6284	1824	95.4593	1824	98.0251		1824	56.032	1824	53.2421	1824	49.7875		1824	64.062	1824	66.2654	1824	81.2209
1822	95.5987	1822	95.4428	1822	98.0115		1822	56.0194	1822	53.2329	1822	49.785		1822	64.044	1822	66.2476	1822	81.2088
1820	95.5644	1820	95.427	1820	98.0002		1820	56.0088	1820	53.2255	1820	49.7839		1820	64.0274	1820	66.2329	1820	81.1997
1818	95.526	1818	95.4109	1818	97.99		1818	55.9999	1818	53.2196	1818	49.7835		1818	64.0116	1818	66.2215	1818	81.1934
1816	95.4848	1816	95.3939	1816	97.9794		1816	55.9925	1816	53.2149	1816	49.7837		1816	63.9965	1816	66.213	1816	81.1894
1814	95.4424	1814	95.3753	1814	97.9675		1814	55.9863	1814	53.2113	1814	49.784		1814	63.9817	1814	66.2069	1814	81.187
1812	95.4004	1812	95.3553	1812	97.9537		1812	55.9808	1812	53.2085	1812	49.7843		1812	63.9674	1812	66.2025	1812	81.1857
1810	95.3602	1810	95.3341	1810	97.938		1810	55.9758	1810	53.2066	1810	49.7847		1810	63.954	1810	66.1991	1810	81.1846
1808	95.3226	1808	95.3123	1808	97.9211		1808	55.971	1808	53.2054	1808	49.7854		1808	63.9419	1808	66.1959	1808	81.1834
1806	95.2877	1806	95.2906	1806	97.904		1806	55.966	1806	53.2048	1806	49.7867		1806	63.9316	1806	66.1928	1806	81.1817
1804	95.2547	1804	95.2697	1804	97.8876		1804	55.9606	1804	53.2047	1804	49.7888		1804	63.9235	1804	66.1899	1804	81.1798
1802	95.2227	1802	95.2498	1802	97.8724		1802	55.9546	1802	53.205	1802	49.7919		1802	63.9181	1802	66.1874	1802	81.1777
1800	95.1902	1800	95.2306	1800	97.8586		1800	55.9479	1800	53.2056	1800	49.796		1800	63.9152	1800	66.186	1800	81.1758
1798	95.1562	1798	95.2118	1798	97.8454		1798	55.9406	1798	53.2061	1798	49.8009		1798	63.9146	1798	66.186	1798	81.1744
1796	95.12	1796	95.1925	1796	97.8319		1796	55.9326	1796	53.2064	1796	49.8062		1796	63.9159	1796	66.1878	1796	81.1738
1794	95.0815	1794	95.172	1794	97.8165		1794	55.924	1794	53.2059	1794	49.8115		1794	63.9181	1794	66.1913	1794	81.1737
1792	95.0413	1792	95.1497	1792	97.7981		1792	55.915	1792	53.2044	1792	49.8162		1792	63.9204	1792	66.1959	1792	81.174
1790	95.0001	1790	95.1252	1790	97.7757		1790	55.9057	1790	53.2013	1790	49.8197		1790	63.9217	1790	66.2009	1790	81.1741
1788	94.9592	1788	95.0989	1788	97.7489		1788	55.896	1788	53.1964	1788	49.8218		1788	63.9212	1788	66.2051	1788	81.1733
1786	94.9197	1786	95.071	1786	97.7182		1786	55.886	1786	53.1894	1786	49.822		1786	63.9181	1786	66.2075	1786	81.171
1784	94.8825	1784	95.0425	1784	97.6845		1784	55.8756	1784	53.18	1784	49.8201		1784	63.912	1784	66.207	1784	81.1665
1782	94.8483	1782	95.0141	1782	97.6492		1782	55.8643	1782	53.1684	1782	49.8159		1782	63.9026	1782	66.203	1782	81.1596
1780	94.8176	1780	94.9867	1780	97.614		1780	55.8519	1780	53.1547	1780	49.8094		1780	63.8899	1780	66.1953	1780	81.1499
1778	94.7903	1778	94.9607	1778	97.5803		1778	55.838	1778	53.1392	1778	49.8006		1778	63.8745	1778	66.1841	1778	81.1377
1776	94.7661	1776	94.9363	1776	97.5491		1776	55.8223	1776	53.1225	1776	49.7898		1776	63.8569	1776	66.17	1776	81.1233
1774	94.7448	1774	94.9136	1774	97.5213		1774	55.8047	1774	53.105	1774	49.7771		1774	63.8377	1774	66.1541	1774	81.1071
1772	94.7256	1772	94.8924	1772	97.4969		1772	55.7852	1772	53.0872	1772	49.7628		1772	63.818	1772	66.1373	1772	81.0897
1770	94.7078	1770	94.8725	1770	97.4756		1770	55.7639	1770	53.0696	1770	49.7474		1770	63.7984	1770	66.1208	1770	81.0717
1768	94.6907	1768	94.8538	1768	97.4567		1768	55.7412	1768	53.0522	1768	49.7313		1768	63.7797	1768	66.1054	1768	81.0535
1766	94.6732	1766	94.8362	1766	97.4394		1766	55.7175	1766	53.0352	1766	49.715		1766	63.7624	1766	66.0916	1766	81.0355
1764	94.6548	1764	94.8198	1764	97.423		1764	55.6933	1764	53.0185	1764	49.6988		1764	63.7468	1764	66.0798	1764	81.0179
1762	94.6347	1762	94.8045	1762	97.4065		1762	55.6691	1762	53.0019	1762	49.683		1762	63.7329	1762	66.0698	1762	81.0009
1760	94.6128	1760	94.7902	1760	97.3895		1760	55.6452	1760	52.985	1760	49.6675		1760	63.7205	1760	66.0615	1760	80.9845
1758	94.5891	1758	94.7767	1758	97.3714		1758	55.6219	1758	52.9675	1758	49.6525		1758	63.7091	1758	66.0543	1758	80.9685
1756	94.5641	1756	94.7636	1756	97.3521		1756	55.5993	1756	52.9494	1756	49.6378		1756	63.6981	1756	66.0477	1756	80.9529
1754	94.5384	1754	94.7502	1754	97.3315		1754	55.5774	1754	52.9304	1754	49.6235		1754	63.6868	1754	66.0409	1754	80.9377
1752	94.5129	1752	94.7361	1752	97.3097		1752	55.5562	1752	52.9108	1752	49.6095		1752	63.6746	1752	66.0333	1752	80.9226
1750	94.4881	1750	94.7208	1750	97.2869		1750	55.5356	1750	52.8907	1750	49.5961		1750	63.6607	1750	66.0247	1750	80.9077
1748	94.4645	1748	94.704	1748	97.2634		1748	55.5155	1748	52.8705	1748	49.5834		1748	63.6449	1748	66.0144	1748	80.8929
1746	94.442	1746	94.6859	1746	97.2397		1746	55.4958	1746	52.8506	1746	49.5715		1746	63.627	1746	66.0026	1746	80.8781
1744	94.4203	1744	94.6668	1744	97.2164		1744	55.4765	1744	52.8313	1744	49.5607		1744	63.6071	1744	65.9891	1744	80.8633
1742	94.3988	1742	94.6474	1742	97.194		1742	55.4576	1742	52.8129	1742	49.5508		1742	63.5858	1742	65.9741	1742	80.8486
1740	94.3771	1740	94.6283	1740	97.1729		1740	55.4393	1740	52.7956	1740	49.5418		1740	63.5638	1740	65.9583	1740	80.8341
1738	94.3547	1738	94.6099	1738	97.1534		1738	55.4215	1738	52.7795	1738	49.5333		1738	63.5418	1738	65.942	1738	80.8198
1736	94.332	1736	94.5926	1736	97.1357		1736	55.4045	1736	52.7645	1736	49.525		1736	63.521	1736	65.9261	1736	80.806
1734	94.3094	1734	94.5763	1734	97.1194		1734	55.3882	1734	52.7506	1734	49.5167		1734	63.5019	1734	65.9111	1734	80.7929
1732	94.2878	1732	94.5608	1732	97.1041		1732	55.3727	1732	52.7378	1732	49.5082		1732	63.4853	1732	65.8976	1732	80.7809
1730	94.2685	1730	94.5458	1730	97.0892		1730	55.3578	1730	52.726	1730	49.4995		1730	63.4711	1730	65.8859	1730	80.77
1728	94.2521	1728	94.5308	1728	97.0738		1728	55.3435	1728	52.7152	1728	49.4908		1728	63.4592	1728	65.876	1728	80.7603
1726	94.2392	1726	94.5157	1726	97.0573		1726	55.3294	1726	52.7053	1726	49.4825		1726	63.4486	1726	65.8674	1726	80.7517
1724	94.2293	1724	94.5005	1724	97.0393		1724	55.3151	1724	52.6962	1724	49.4751		1724	63.4383	1724	65.8595	1724	80.7438
1722	94.2214	1722	94.4852	1722	97.0198		1722	55.3004	1722	52.6877	1722	49.4689		1722	63.4266	1722	65.8511	1722	80.7361
1720	94.2136	1720	94.4702	1720	96.9991		1720	55.2849	1720	52.6795	1720	49.4641		1720	63.412	1720	65.8408	1720	80.7281
1718	94.2038	1718	94.4556	1718	96.978		1718	55.2685	1718	52.6712	1718	49.4608		1718	63.3929	1718	65.8274	1718	80.7192
1716	94.1899	1716	94.4416	1716	96.9575		1716	55.2511	1716	52.6624	1716	49.4585		1716	63.3679	1716	65.8094	1716	80.7087
1714	94.1702	1714	94.4279	1714	96.9384		1714	55.2328	1714	52.6525	1714	49.4569		1714	63.336	1714	65.7858	1714	80.6962
1712	94.1437	1712	94.4138	1712	96.9217		1712	55.2137	1712	52.6414	1712	49.4555		1712	63.2967	1712	65.7558	1712	80.6814
1710	94.1103	1710	94.3987	1710	96.9078		1710	55.1942	1710	52.6286	1710	49.4538		1710	63.2498	1710	65.7189	1710	80.664
1708	94.0705	1708	94.3817	1708	96.8968		1708	55.1743	1708	52.6143	1708	49.4517		1708	63.1955	1708	65.6751	1708	80.6441
1706	94.0257	1706	94.3621	1706	96.8883		1706	55.1543	1706	52.5984	1706	49.4489		1706	63.1342	1706	65.6247	1706	80.6217
1704	93.9775	1704	94.3394	1704	96.8814		1704	55.1341	1704	52.5813	1704	49.4457		1704	63.0665	1704	65.5682	1704	80.5967
1702	93.9274	1702	94.3135	1702	96.8754		1702	55.1137	1702	52.5633	1702	49.4423		1702	62.9928	1702	65.5061	1702	80.5693
1700	93.8764	1700	94.2847	1700	96.8693		1700	55.0929	1700	52.5448	1700	49.4391		1700	62.9135	1700	65.4389	1700	80.5394
1698	93.8251	1698	94.2533	1698	96.8624		1698	55.0714	1698	52.5261	1698	49.4363		1698	62.8287	1698	65.3669	1698	80.5071
1696	93.7732	1696	94.22	1696	96.8542		1696	55.049	1696	52.5073	1696	49.434		1696	62.7384	1696	65.2902	1696	80.4721
1694	93.7195	1694	94.1849	1694	96.8447		1694	55.0255	1694	52.4886	1694	49.4323		1694	62.6424	1694	65.2086	1694	80.4346
1692	93.6628	1692	94.1481	1692	96.8341		1692	55.0008	1692	52.4698	1692	49.4309		1692	62.5403	1692	65.1218	1692	80.3945
1690	93.601	1690	94.1089	1690	96.8226		1690	54.9752	1690	52.4509	1690	49.4297		1690	62.4319	1690	65.0291	1690	80.352
1688	93.5325	1688	94.0667	1688	96.8106		1688	54.9487	1688	52.4317	1688	49.4285		1688	62.317	1688	64.9302	1688	80.3072
1686	93.4557	1686	94.0203	1686	96.7983		1686	54.9214	1686	52.4121	1686	49.4274		1686	62.1955	1686	64.8245	1686	80.2602
1684	93.37	1684	93.969	1684	96.7856		1684	54.8937	1684	52.3922	1684	49.4264		1684	62.0678	1684	64.7124	1684	80.2116
1682	93.2751	1682	93.9121	1682	96.7722		1682	54.8658	1682	52.3722	1682	49.4257		1682	61.9348	1682	64.5943	1682	80.1617
1680	93.1719	1680	93.8497	1680	96.7578		1680	54.8379	1680	52.3523	1680	49.4258		1680	61.798	1680	64.4718	1680	80.1111
1678	93.0623	1678	93.7827	1678	96.742		1678	54.8102	1678	52.333	1678	49.427		1678	61.6595	1678	64.3472	1678	80.0607
1676	92.949	1676	93.7126	1676	96.7245		1676	54.783	1676	52.3146	1676	49.4294		1676	61.5222	1676	64.2234	1676	80.0115
1674	92.8355	1674	93.6417	1674	96.7055		1674	54.7568	1674	52.2977	1674	49.4331		1674	61.3897	1674	64.1042	1674	79.9647
1672	92.7259	1672	93.5726	1672	96.6854		1672	54.732	1672	52.2824	1672	49.438		1672	61.2661	1672	63.9939	1672	79.9218
1670	92.6247	1670	93.5082	1670	96.6648		1670	54.7093	1670	52.2691	1670	49.4436		1670	61.1557	1670	63.8969	1670	79.8845
1668	92.5363	1668	93.4511	1668	96.6449		1668	54.6893	1668	52.258	1668	49.4496		1668	61.0629	1668	63.8173	1668	79.8544
1666	92.4649	1666	93.4038	1666	96.6267		1666	54.6726	1666	52.2491	1666	49.4555		1666	60.9917	1666	63.7588	1666	79.833
1664	92.4141	1664	93.368	1664	96.6114		1664	54.6598	1664	52.2427	1664	49.4609		1664	60.9454	1664	63.724	1664	79.8216
1662	92.3865	1662	93.3451	1662	96.5998		1662	54.6514	1662	52.2388	1662	49.4659		1662	60.926	1662	63.7144	1662	79.8209
1660	92.3838	1660	93.3355	1660	96.5927		1660	54.6474	1660	52.2377	1660	49.4706		1660	60.9346	1660	63.7302	1660	79.8311
1658	92.4064	1658	93.3395	1658	96.5904		1658	54.648	1658	52.2395	1658	49.4753		1658	60.9706	1658	63.7706	1658	79.852
1656	92.4536	1656	93.3565	1656	96.593		1656	54.6529	1656	52.2445	1656	49.4806		1656	61.0324	1656	63.8335	1656	79.8825
1654	92.5235	1654	93.3856	1654	96.6003		1654	54.6618	1654	52.2526	1654	49.4869		1654	61.1171	1654	63.9161	1654	79.9213
1652	92.6136	1652	93.4254	1652	96.612		1652	54.6742	1652	52.2639	1652	49.4946		1652	61.2211	1652	64.015	1652	79.9669
1650	92.7203	1650	93.4744	1650	96.6277		1650	54.6897	1650	52.2781	1650	49.504		1650	61.3403	1650	64.1267	1650	80.0175
1648	92.8398	1648	93.5307	1648	96.6467		1648	54.7077	1648	52.2947	1648	49.5148		1648	61.4705	1648	64.2478	1648	80.0714
1646	92.9681	1646	93.5922	1646	96.6684		1646	54.7276	1646	52.3132	1646	49.5268		1646	61.6077	1646	64.3751	1646	80.1272
1644	93.1013	1644	93.6569	1644	96.6917		1644	54.749	1644	52.3329	1644	49.5393		1644	61.7483	1644	64.5057	1644	80.1835
1642	93.2357	1642	93.7229	1642	96.7159		1642	54.7713	1642	52.3533	1642	49.5519		1642	61.8892	1642	64.6373	1642	80.2395
1640	93.3682	1640	93.7884	1640	96.7399		1640	54.7937	1640	52.3736	1640	49.5641		1640	62.0279	1640	64.7676	1640	80.2946
1638	93.4961	1638	93.8517	1638	96.7626		1638	54.8158	1638	52.3937	1638	49.5755		1638	62.1623	1638	64.895	1638	80.3484
1636	93.6174	1636	93.9119	1636	96.7832		1636	54.8372	1636	52.4132	1636	49.5861		1636	62.291	1636	65.018	1636	80.4007
1634	93.7307	1634	93.968	1634	96.8011		1634	54.8573	1634	52.4323	1634	49.5963		1634	62.4129	1634	65.1352	1634	80.4514
1632	93.8349	1632	94.0195	1632	96.8158		1632	54.8759	1632	52.451	1632	49.6065		1632	62.5272	1632	65.2457	1632	80.5005
1630	93.9296	1630	94.0661	1630	96.8275		1630	54.8931	1630	52.4695	1630	49.6173		1630	62.6334	1630	65.3488	1630	80.5479
1628	94.0147	1628	94.1078	1628	96.8366		1628	54.9089	1628	52.4878	1628	49.6292		1628	62.7311	1628	65.4442	1628	80.5936
1626	94.0902	1626	94.1446	1626	96.8438		1626	54.9235	1626	52.5059	1626	49.6425		1626	62.8202	1626	65.5317	1626	80.6372
1624	94.1564	1624	94.1766	1624	96.8498		1624	54.9373	1624	52.5237	1624	49.6572		1624	62.9005	1624	65.6116	1624	80.6788
1622	94.2139	1622	94.2041	1622	96.8555		1622	54.9504	1622	52.5412	1622	49.6732		1622	62.9723	1622	65.6842	1622	80.7178
1620	94.2631	1620	94.2273	1620	96.8616		1620	54.9631	1620	52.5578	1620	49.6897		1620	63.0358	1620	65.7501	1620	80.7542
1618	94.3049	1618	94.2464	1618	96.8684		1618	54.9754	1618	52.5736	1618	49.7064		1618	63.0914	1618	65.8097	1618	80.7876
1616	94.34	1616	94.2619	1616	96.876		1616	54.9874	1616	52.5882	1616	49.7225		1616	63.1396	1616	65.8635	1616	80.8179
1614	94.3693	1614	94.274	1614	96.8841		1614	54.9988	1614	52.6016	1614	49.7378		1614	63.1809	1614	65.9116	1614	80.8449
1612	94.3938	1612	94.283	1612	96.8921		1612	55.0096	1612	52.614	1612	49.7519		1612	63.2161	1612	65.9541	1612	80.8687
1610	94.4143	1610	94.2892	1610	96.8994		1610	55.0195	1610	52.6254	1610	49.7652		1610	63.2458	1610	65.9911	1610	80.8893
1608	94.4314	1608	94.2929	1608	96.9053		1608	55.0284	1608	52.6361	1608	49.7778		1608	63.2704	1608	66.0225	1608	80.9069
1606	94.4456	1606	94.294	1606	96.9093		1606	55.0362	1606	52.6462	1606	49.7904		1606	63.2906	1606	66.0485	1606	80.9217
1604	94.4572	1604	94.2929	1604	96.9113		1604	55.0429	1604	52.6559	1604	49.8033		1604	63.3066	1604	66.0691	1604	80.9339
1602	94.4662	1602	94.2897	1602	96.9114		1602	55.0485	1602	52.6653	1602	49.8171		1602	63.3186	1602	66.0849	1602	80.9439
1600	94.4724	1600	94.2845	1600	96.9098		1600	55.0531	1600	52.6743	1600	49.8317		1600	63.3267	1600	66.0962	1600	80.9518
1598	94.4754	1598	94.2776	1598	96.9073		1598	55.0568	1598	52.6829	1598	49.8471		1598	63.3309	1598	66.1038	1598	80.9581
1596	94.4748	1596	94.2694	1596	96.9044		1596	55.0597	1596	52.691	1596	49.8631		1596	63.3312	1596	66.1082	1596	80.9629
1594	94.4703	1594	94.2603	1594	96.9021		1594	55.0619	1594	52.6985	1594	49.8794		1594	63.3274	1594	66.11	1594	80.9665
1592	94.4617	1592	94.2507	1592	96.9009		1592	55.0635	1592	52.7054	1592	49.8956		1592	63.3194	1592	66.1094	1592	80.9692
1590	94.4488	1590	94.2409	1590	96.9013		1590	55.0648	1590	52.7118	1590	49.9115		1590	63.3075	1590	66.1064	1590	80.9711
1588	94.4316	1588	94.2311	1588	96.9036		1588	55.0658	1588	52.7177	1588	49.9271		1588	63.2915	1588	66.101	1588	80.9724
1586	94.4104	1586	94.2212	1586	96.9078		1586	55.0668	1586	52.7233	1586	49.9424		1586	63.2719	1586	66.0926	1586	80.9732
1584	94.3855	1584	94.2108	1584	96.9136		1584	55.0677	1584	52.7288	1584	49.9577		1584	63.2487	1584	66.081	1584	80.9733
1582	94.3573	1582	94.1996	1582	96.9205		1582	55.0687	1582	52.7341	1582	49.9734		1582	63.2223	1582	66.0656	1582	80.9729
1580	94.3265	1580	94.187	1580	96.9281		1580	55.0697	1580	52.7394	1580	49.9895		1580	63.1932	1580	66.0465	1580	80.9716
1578	94.2935	1578	94.1729	1578	96.9359		1578	55.0706	1578	52.7446	1578	50.0061		1578	63.1616	1578	66.0236	1578	80.9696
1576	94.2589	1576	94.1572	1576	96.9435		1576	55.0714	1576	52.7499	1576	50.0232		1576	63.1281	1576	65.9976	1576	80.9667
1574	94.2235	1574	94.1403	1574	96.9509		1574	55.0719	1574	52.7554	1574	50.0408		1574	63.0931	1574	65.9694	1574	80.963
1572	94.1877	1572	94.123	1572	96.958		1572	55.0722	1572	52.7611	1572	50.0585		1572	63.0575	1572	65.9399	1572	80.959
1570	94.152	1570	94.1066	1570	96.9654		1570	55.0723	1570	52.7674	1570	50.0763		1570	63.022	1570	65.9107	1570	80.9551
1568	94.1168	1568	94.0923	1568	96.9736		1568	55.0724	1568	52.7746	1568	50.0943		1568	62.9873	1568	65.8828	1568	80.9519
1566	94.0824	1566	94.0813	1566	96.9833		1566	55.0729	1566	52.783	1566	50.1126		1566	62.9543	1566	65.8575	1566	80.9501
1564	94.049	1564	94.0746	1564	96.9952		1564	55.0742	1564	52.7928	1564	50.1316		1564	62.9237	1564	65.8355	1564	80.9502
1562	94.0165	1562	94.0724	1562	97.0096		1562	55.0766	1562	52.8042	1562	50.1515		1562	62.8958	1562	65.8173	1562	80.9525
1560	93.9849	1560	94.0746	1560	97.0268		1560	55.0804	1560	52.8172	1560	50.1728		1560	62.8708	1560	65.8026	1560	80.9571
1558	93.9541	1558	94.0803	1558	97.0466		1558	55.0857	1558	52.8316	1558	50.1958		1558	62.8485	1558	65.7909	1558	80.9636
1556	93.924	1556	94.0884	1556	97.0688		1556	55.0925	1556	52.8471	1556	50.2204		1556	62.8284	1556	65.7813	1556	80.9715
1554	93.8944	1554	94.0973	1554	97.0925		1554	55.1005	1554	52.8633	1554	50.2465		1554	62.8094	1554	65.7725	1554	80.9799
1552	93.8652	1552	94.1058	1552	97.1173		1552	55.1094	1552	52.8796	1552	50.2739		1552	62.7908	1552	65.7633	1552	80.988
1550	93.8364	1550	94.113	1550	97.1424		1550	55.1187	1550	52.8956	1550	50.302		1550	62.7716	1550	65.7528	1550	80.995
1548	93.8078	1548	94.1184	1548	97.1674		1548	55.128	1548	52.9111	1548	50.3304		1548	62.7509	1548	65.7403	1548	81.0005
1546	93.7794	1546	94.1224	1546	97.1924		1546	55.1372	1546	52.9258	1546	50.3588		1546	62.7284	1546	65.7254	1546	81.0044
1544	93.7514	1544	94.1254	1544	97.2173		1544	55.146	1544	52.9401	1544	50.3869		1544	62.7042	1544	65.7084	1544	81.007
1542	93.7238	1542	94.1284	1542	97.2425		1542	55.1548	1542	52.9543	1542	50.4147		1542	62.6788	1542	65.6901	1542	81.009
1540	93.6969	1540	94.1325	1540	97.2684		1540	55.1637	1540	52.9689	1540	50.4424		1540	62.6529	1540	65.6714	1540	81.0112
1538	93.6712	1538	94.1382	1538	97.2954		1538	55.1731	1538	52.9844	1538	50.4701		1538	62.6279	1538	65.6536	1538	81.0147
1536	93.6473	1536	94.1462	1536	97.3238		1536	55.1835	1536	53.0015	1536	50.4982		1536	62.6048	1536	65.638	1536	81.0201
1534	93.6261	1534	94.1564	1534	97.3536		1534	55.1953	1534	53.0204	1534	50.5269		1534	62.5849	1534	65.6257	1534	81.0281
1532	93.6084	1532	94.1685	1532	97.3848		1532	55.2087	1532	53.0413	1532	50.5564		1532	62.5691	1532	65.6176	1532	81.039
1530	93.5951	1530	94.1825	1530	97.4172		1530	55.2238	1530	53.0642	1530	50.5868		1530	62.5581	1530	65.6142	1530	81.0526
1528	93.5871	1528	94.1979	1528	97.4507		1528	55.2407	1528	53.0887	1528	50.6182		1528	62.5522	1528	65.616	1528	81.0688
1526	93.5848	1526	94.215	1526	97.4856		1526	55.2593	1526	53.1146	1526	50.6508		1526	62.5516	1526	65.6228	1526	81.0871
1524	93.5887	1524	94.2342	1524	97.5218		1524	55.2795	1524	53.1414	1524	50.6844		1524	62.556	1524	65.6346	1524	81.1074
1522	93.5987	1522	94.2561	1522	97.56		1522	55.3013	1522	53.1689	1522	50.7194		1522	62.5653	1522	65.6512	1522	81.1293
1520	93.6145	1520	94.2818	1520	97.6005		1520	55.325	1520	53.197	1520	50.7557		1520	62.5791	1520	65.6723	1520	81.153
1518	93.6359	1518	94.3119	1518	97.6439		1518	55.3505	1518	53.2259	1518	50.7937		1518	62.5972	1518	65.6976	1518	81.1785
1516	93.6623	1516	94.3471	1516	97.6902		1516	55.3781	1516	53.2558	1516	50.8335		1516	62.6192	1516	65.7269	1516	81.2062
1514	93.6933	1514	94.3873	1514	97.7395		1514	55.4081	1514	53.2871	1514	50.8752		1514	62.645	1514	65.7598	1514	81.2361
1512	93.7287	1512	94.4321	1512	97.7913		1512	55.4404	1512	53.3203	1512	50.9188		1512	62.6741	1512	65.7959	1512	81.2685
1510	93.7684	1510	94.4806	1510	97.8452		1510	55.475	1510	53.3554	1510	50.964		1510	62.7061	1510	65.8347	1510	81.3031
1508	93.8124	1508	94.5317	1508	97.9002		1508	55.5116	1508	53.3927	1508	51.0106		1508	62.7408	1508	65.8757	1508	81.3396
1506	93.8609	1506	94.5844	1506	97.956		1506	55.5498	1506	53.4318	1506	51.0581		1506	62.7775	1506	65.9183	1506	81.3775
1504	93.9138	1504	94.638	1504	98.0122		1504	55.5891	1504	53.4725	1504	51.1061		1504	62.8161	1504	65.9622	1504	81.4163
1502	93.971	1502	94.6923	1502	98.0689		1502	55.6289	1502	53.5143	1502	51.154		1502	62.8563	1502	66.0072	1502	81.4557
1500	94.0322	1500	94.7476	1500	98.1268		1500	55.6687	1500	53.5568	1500	51.2016		1500	62.8982	1500	66.0533	1500	81.4955
1498	94.0969	1498	94.8047	1498	98.1865		1498	55.7081	1498	53.5997	1498	51.2488		1498	62.9421	1498	66.1012	1498	81.5361
1496	94.1642	1496	94.8644	1496	98.2491		1496	55.7471	1496	53.6427	1496	51.2956		1496	62.9887	1496	66.1516	1496	81.5778
1494	94.2333	1494	94.9274	1494	98.3152		1494	55.7856	1494	53.6857	1494	51.3421		1494	63.0388	1494	66.2053	1494	81.6216
1492	94.3033	1492	94.9942	1492	98.3851		1492	55.8241	1492	53.7288	1492	51.3887		1492	63.0931	1492	66.2635	1492	81.668
1490	94.3732	1490	95.0644	1490	98.4583		1490	55.8628	1490	53.7721	1490	51.4357		1490	63.1523	1490	66.3267	1490	81.7177
1488	94.4426	1488	95.1372	1488	98.5341		1488	55.9021	1488	53.8156	1488	51.4834		1488	63.2164	1488	66.3953	1488	81.7709
1486	94.5108	1486	95.2112	1486	98.6108		1486	55.9424	1486	53.8593	1486	51.5318		1486	63.2852	1486	66.4688	1486	81.8272
1484	94.5776	1484	95.2847	1484	98.6868		1484	55.9835	1484	53.9031	1484	51.5809		1484	63.3577	1484	66.5465	1484	81.8858
1482	94.6429	1482	95.3562	1482	98.7605		1482	56.0254	1482	53.9468	1482	51.6305		1482	63.4325	1482	66.6269	1482	81.9456
1480	94.707	1480	95.4241	1480	98.8305		1480	56.0676	1480	53.99	1480	51.6801		1480	63.5078	1480	66.708	1480	82.0051
1478	94.7698	1478	95.4878	1478	98.896		1478	56.1095	1478	54.0324	1478	51.7294		1478	63.5818	1478	66.7878	1478	82.063
1476	94.8316	1476	95.5468	1476	98.9569		1476	56.1503	1476	54.0738	1476	51.7778		1476	63.6525	1476	66.8646	1476	82.118
1474	94.8924	1474	95.6013	1474	99.0135		1474	56.1893	1474	54.1137	1474	51.8248		1474	63.7185	1474	66.9366	1474	82.1693
1472	94.9523	1472	95.6522	1472	99.0666		1472	56.2259	1472	54.152	1472	51.87		1472	63.7787	1472	67.0028	1472	82.2165
1470	95.0112	1470	95.7001	1470	99.1171		1470	56.2593	1470	54.1883	1470	51.913		1470	63.8324	1470	67.0626	1470	82.2595
1468	95.0691	1468	95.746	1468	99.1658		1468	56.2893	1468	54.2225	1468	51.9536		1468	63.8797	1468	67.116	1468	82.2986
1466	95.1258	1466	95.7905	1466	99.2132		1466	56.3156	1466	54.2539	1466	51.9915		1466	63.9206	1466	67.1633	1466	82.3341
1464	95.1813	1464	95.834	1464	99.2595		1464	56.3381	1464	54.2822	1464	52.0264		1464	63.9557	1464	67.2053	1464	82.3663
1462	95.2353	1462	95.8766	1462	99.3044		1462	56.3569	1462	54.307	1462	52.0583		1462	63.9854	1462	67.2425	1462	82.3956
1460	95.2879	1460	95.9181	1460	99.3473		1460	56.3721	1460	54.3277	1460	52.0869		1460	64.0102	1460	67.2756	1460	82.4219
1458	95.3389	1458	95.9581	1458	99.3877		1458	56.3841	1458	54.3442	1458	52.1122		1458	64.0306	1458	67.3053	1458	82.4452
1456	95.3884	1456	95.9962	1456	99.4248		1456	56.393	1456	54.3565	1456	52.1341		1456	64.0468	1456	67.3318	1456	82.4657
1454	95.4361	1454	96.0316	1454	99.4579		1454	56.3993	1454	54.3648	1454	52.1525		1454	64.0592	1454	67.3553	1454	82.4833
1452	95.4819	1452	96.0638	1452	99.4868		1452	56.4031	1452	54.3694	1452	52.1675		1452	64.0682	1452	67.3758	1452	82.4982
1450	95.5255	1450	96.0923	1450	99.511		1450	56.4046	1450	54.371	1450	52.1792		1450	64.0739	1450	67.3935	1450	82.5108
1448	95.5666	1448	96.1169	1448	99.5307		1448	56.404	1448	54.3698	1448	52.1873		1448	64.0769	1448	67.4082	1448	82.5214
1446	95.6051	1446	96.1375	1446	99.5458		1446	56.401	1446	54.3659	1446	52.1917		1446	64.0774	1446	67.4199	1446	82.5305
1444	95.641	1444	96.1544	1444	99.5566		1444	56.3953	1444	54.359	1444	52.192		1444	64.0757	1444	67.4287	1444	82.5381
1442	95.6743	1442	96.1681	1442	99.5632		1442	56.3863	1442	54.3482	1442	52.1875		1442	64.0719	1442	67.4344	1442	82.5444
1440	95.7053	1440	96.1795	1440	99.566		1440	56.3731	1440	54.3325	1440	52.1773		1440	64.0659	1440	67.4373	1440	82.549
1438	95.7347	1438	96.1896	1438	99.5652		1438	56.3548	1438	54.3103	1438	52.1607		1438	64.0576	1438	67.4374	1438	82.5515
1436	95.763	1436	96.1994	1436	99.5609		1436	56.3306	1436	54.2805	1436	52.1367		1436	64.0468	1436	67.4349	1436	82.5512
1434	95.7907	1434	96.2094	1434	99.5533		1434	56.2998	1434	54.2419	1434	52.1046		1434	64.0335	1434	67.4301	1434	82.5475
1432	95.8182	1432	96.2199	1432	99.5419		1432	56.2618	1432	54.1943	1432	52.0644		1432	64.0179	1432	67.4236	1432	82.5401
1430	95.8455	1430	96.2305	1430	99.5262		1430	56.2167	1430	54.1378	1430	52.0161		1430	64.0006	1430	67.4159	1430	82.5288
1428	95.8724	1428	96.2401	1428	99.5054		1428	56.165	1428	54.0735	1428	51.9606		1428	63.9822	1428	67.408	1428	82.514
1426	95.8981	1426	96.2473	1426	99.4783		1426	56.1077	1426	54.0032	1426	51.8992		1426	63.9638	1426	67.4006	1426	82.496
1424	95.9218	1424	96.2504	1424	99.4435		1424	56.0461	1424	53.929	1424	51.8336		1424	63.9465	1424	67.3946	1424	82.4755
1422	95.9426	1422	96.2477	1422	99.3999		1422	55.9819	1422	53.8533	1422	51.7656		1422	63.9312	1422	67.3907	1422	82.4531
1420	95.9599	1420	96.2382	1420	99.3465		1420	55.917	1420	53.7786	1420	51.6973		1420	63.9187	1420	67.3893	1420	82.4291
1418	95.9733	1418	96.2213	1418	99.2829		1418	55.8531	1418	53.7071	1418	51.6303		1418	63.9092	1418	67.3907	1418	82.4037
1416	95.9831	1416	96.1974	1416	99.2094		1416	55.7918	1416	53.6408	1416	51.5663		1416	63.9028	1416	67.3947	1416	82.3768
1414	95.9898	1414	96.1675	1414	99.1269		1414	55.7345	1414	53.5811	1414	51.5063		1414	63.899	1414	67.4012	1414	82.3482
1412	95.9944	1412	96.1333	1412	99.0369		1412	55.682	1412	53.529	1412	51.4512		1412	63.8976	1412	67.4098	1412	82.3176
1410	95.9978	1410	96.0965	1410	98.9412		1410	55.635	1410	53.4849	1410	51.4014		1410	63.898	1410	67.42	1410	82.285
1408	96.0007	1408	96.0584	1408	98.8417		1408	55.5934	1408	53.4491	1408	51.357		1408	63.9	1408	67.4316	1408	82.2504
1406	96.0037	1406	96.0203	1406	98.7402		1406	55.5571	1406	53.421	1406	51.318		1406	63.9035	1406	67.4443	1406	82.2144
1404	96.0064	1404	95.9822	1404	98.6378		1404	55.5255	1404	53.3999	1404	51.2839		1404	63.9085	1404	67.4581	1404	82.1776
1402	96.0085	1402	95.9441	1402	98.5353		1402	55.4977	1402	53.3844	1402	51.254		1402	63.9151	1402	67.4728	1402	82.1409
1400	96.0089	1400	95.9051	1400	98.4331		1400	55.4725	1400	53.3728	1400	51.2275		1400	63.923	1400	67.4879	1400	82.1047
1398	96.0068	1398	95.8645	1398	98.3313		1398	55.4484	1398	53.3627	1398	51.2028		1398	63.9319	1398	67.5029	1398	82.0693
1396	96.0014	1396	95.8216	1396	98.2302		1396	55.4238	1396	53.3518	1396	51.1782		1396	63.9407	1396	67.5168	1396	82.0346
1394	95.9922	1394	95.7764	1394	98.1301		1394	55.3968	1394	53.3375	1394	51.152		1394	63.9479	1394	67.5283	1394	81.9999
1392	95.9791	1392	95.7293	1392	98.032		1392	55.3657	1392	53.3174	1392	51.122		1392	63.9519	1392	67.5359	1392	81.9642
1390	95.9623	1390	95.6814	1390	97.937		1390	55.3288	1390	53.2896	1390	51.0863		1390	63.9507	1390	67.5381	1390	81.9262
1388	95.9421	1388	95.634	1388	97.8465		1388	55.2849	1388	53.2529	1388	51.0434		1388	63.9428	1388	67.5336	1388	81.885
1386	95.9187	1386	95.5885	1386	97.7618		1386	55.2331	1386	53.2067	1386	50.9924		1386	63.927	1386	67.5214	1386	81.8399
1384	95.8922	1384	95.5457	1384	97.6838		1384	55.1733	1384	53.1516	1384	50.9331		1384	63.9029	1384	67.5013	1384	81.791
1382	95.8623	1382	95.5062	1382	97.6129		1382	55.106	1382	53.0886	1382	50.8662		1382	63.871	1382	67.4738	1382	81.7387
1380	95.8287	1380	95.4697	1380	97.5485		1380	55.0326	1380	53.0196	1380	50.7931		1380	63.8325	1380	67.4399	1380	81.6844
1378	95.7912	1378	95.4353	1378	97.4895		1378	54.9546	1378	52.9466	1378	50.7158		1378	63.7891	1378	67.401	1378	81.6294
1376	95.7502	1376	95.4022	1376	97.4343		1376	54.8744	1376	52.8719	1376	50.6367		1376	63.7427	1376	67.3591	1376	81.5751
1374	95.7067	1374	95.3691	1374	97.3815		1374	54.7941	1374	52.7974	1374	50.5583		1374	63.6952	1374	67.3158	1374	81.5229
1372	95.6629	1372	95.3358	1372	97.33		1372	54.7158	1372	52.7247	1372	50.4826		1372	63.6481	1372	67.2728	1372	81.4734
1370	95.6214	1370	95.3024	1370	97.2796		1370	54.6413	1370	52.6553	1370	50.4115		1370	63.6027	1370	67.2313	1370	81.4269
1368	95.5859	1368	95.2704	1368	97.2314		1368	54.5718	1368	52.5901	1368	50.3461		1368	63.5596	1368	67.1922	1368	81.3833
1366	95.5597	1366	95.2419	1366	97.1875		1366	54.5082	1366	52.5296	1366	50.2872		1366	63.5191	1366	67.1562	1366	81.3423
1364	95.5457	1364	95.2195	1364	97.1507		1364	54.4507	1364	52.4742	1364	50.2351		1364	63.4815	1364	67.1237	1364	81.3033
1362	95.5454	1362	95.2064	1362	97.1244		1362	54.3992	1362	52.4243	1362	50.1894		1362	63.447	1362	67.095	1362	81.2664
1360	95.5587	1360	95.205	1360	97.1116		1360	54.3533	1360	52.3801	1360	50.1501		1360	63.416	1360	67.0704	1360	81.2318
1358	95.5837	1358	95.2172	1358	97.1142		1358	54.3126	1358	52.3417	1358	50.1167		1358	63.3889	1358	67.0504	1358	81.2002
1356	95.6169	1356	95.2433	1356	97.1331		1356	54.2766	1356	52.3091	1356	50.0888		1356	63.3664	1356	67.0352	1356	81.1725
1354	95.6536	1354	95.2826	1354	97.1673		1354	54.2447	1354	52.2821	1354	50.0661		1354	63.349	1354	67.0251	1354	81.1495
1352	95.6889	1352	95.3326	1352	97.2141		1352	54.2165	1352	52.2603	1352	50.0481		1352	63.3372	1352	67.02	1352	81.1319
1350	95.7181	1350	95.39	1350	97.2695		1350	54.1914	1350	52.243	1350	50.0344		1350	63.3305	1350	67.0197	1350	81.1198
1348	95.7377	1348	95.4507	1348	97.3288		1348	54.1688	1348	52.2293	1348	50.0242		1348	63.3284	1348	67.0233	1348	81.1129
1346	95.7458	1346	95.5102	1346	97.387		1346	54.1482	1346	52.2178	1346	50.0168		1346	63.3297	1346	67.0297	1346	81.1101
1344	95.742	1344	95.5648	1344	97.4396		1344	54.1289	1344	52.2076	1344	50.0112		1344	63.3329	1344	67.0379	1344	81.1099
1342	95.7275	1342	95.6113	1342	97.483		1342	54.1103	1342	52.1975	1342	50.0064		1342	63.3363	1342	67.0464	1342	81.111
1340	95.7046	1340	95.6478	1340	97.5152		1340	54.0919	1340	52.1869	1340	50.0015		1340	63.3386	1340	67.0545	1340	81.1118
1338	95.676	1338	95.6736	1338	97.5355		1338	54.0733	1338	52.1753	1338	49.9957		1338	63.3387	1338	67.0613	1338	81.1113
1336	95.6444	1336	95.6891	1336	97.5448		1336	54.0544	1336	52.1625	1336	49.9887		1336	63.3362	1336	67.0668	1336	81.1091
1334	95.6121	1334	95.6958	1334	97.5447		1334	54.0354	1334	52.1489	1334	49.9802		1334	63.3311	1334	67.0709	1334	81.1053
1332	95.5804	1332	95.6957	1332	97.5377		1332	54.0164	1332	52.1349	1332	49.9706		1332	63.324	1332	67.0742	1332	81.1004
1330	95.5502	1330	95.6908	1330	97.5263		1330	53.998	1330	52.121	1330	49.96		1330	63.3157	1330	67.0771	1330	81.0951
1328	95.5216	1328	95.6832	1328	97.5128		1328	53.9804	1328	52.1075	1328	49.9491		1328	63.3072	1328	67.0801	1328	81.0901
1326	95.4942	1326	95.6743	1326	97.4989		1326	53.9638	1326	52.0949	1326	49.9384		1326	63.299	1326	67.0834	1326	81.0858
1324	95.4677	1324	95.6651	1324	97.4856		1324	53.9484	1324	52.0832	1324	49.9282		1324	63.2918	1324	67.087	1324	81.0826
1322	95.4421	1322	95.6561	1322	97.4734		1322	53.9341	1322	52.0724	1322	49.9189		1322	63.2856	1322	67.0906	1322	81.0801
1320	95.4175	1320	95.6472	1320	97.4621		1320	53.9205	1320	52.0621	1320	49.9106		1320	63.2803	1320	67.094	1320	81.078
1318	95.3944	1318	95.6381	1318	97.4514		1318	53.9075	1318	52.0523	1318	49.9033		1318	63.2754	1318	67.0969	1318	81.0757
1316	95.3735	1316	95.6286	1316	97.4407		1316	53.8947	1316	52.0427	1316	49.8969		1316	63.2707	1316	67.0991	1316	81.0728
1314	95.3556	1314	95.6187	1314	97.4298		1314	53.882	1314	52.0333	1314	49.8915		1314	63.2657	1314	67.1008	1314	81.0691
1312	95.3414	1312	95.6085	1312	97.4185		1312	53.8694	1312	52.0241	1312	49.8871		1312	63.2605	1312	67.1021	1312	81.0647
1310	95.3313	1310	95.5987	1310	97.4072		1310	53.857	1310	52.0153	1310	49.8837		1310	63.255	1310	67.1037	1310	81.0597
1308	95.3256	1308	95.59	1308	97.3961		1308	53.8451	1308	52.0069	1308	49.8814		1308	63.2495	1308	67.1059	1308	81.0546
1306	95.3241	1306	95.583	1306	97.386		1306	53.8339	1306	51.9993	1306	49.8803		1306	63.2443	1306	67.1093	1306	81.05
1304	95.3266	1304	95.5785	1304	97.3775		1304	53.8237	1304	51.9924	1304	49.8805		1304	63.2395	1304	67.1141	1304	81.0464
1302	95.3325	1302	95.5768	1302	97.3711		1302	53.8147	1302	51.9863	1302	49.8818		1302	63.2354	1302	67.1205	1302	81.044
1300	95.3413	1300	95.5779	1300	97.3672		1300	53.8069	1300	51.9812	1300	49.8842		1300	63.2321	1300	67.1283	1300	81.0432
1298	95.3521	1298	95.5815	1298	97.3658		1298	53.8003	1298	51.9769	1298	49.8874		1298	63.2298	1298	67.1374	1298	81.044
1296	95.3643	1296	95.5869	1296	97.3667		1296	53.7947	1296	51.9736	1296	49.8911		1296	63.2285	1296	67.1476	1296	81.0465
1294	95.377	1294	95.5931	1294	97.3695		1294	53.7899	1294	51.9713	1294	49.8952		1294	63.2282	1294	67.1588	1294	81.0505
1292	95.3895	1292	95.5995	1292	97.3737		1292	53.7858	1292	51.9702	1292	49.8995		1292	63.2292	1292	67.1709	1292	81.0561
1290	95.4011	1290	95.6053	1290	97.3789		1290	53.7824	1290	51.9703	1290	49.9039		1290	63.2315	1290	67.184	1290	81.0631
1288	95.4112	1288	95.6101	1288	97.3845		1288	53.7795	1288	51.9719	1288	49.9087		1288	63.2353	1288	67.1982	1288	81.0714
1286	95.4196	1286	95.6138	1286	97.3902		1286	53.777	1286	51.9747	1286	49.914		1286	63.2405	1286	67.2133	1286	81.0807
1284	95.4264	1284	95.6166	1284	97.3957		1284	53.7751	1284	51.9786	1284	49.9201		1284	63.2471	1284	67.2292	1284	81.0907
1282	95.4319	1282	95.6189	1282	97.4012		1282	53.7734	1282	51.9833	1282	49.9269		1282	63.2545	1282	67.2458	1282	81.1012
1280	95.4369	1280	95.6213	1280	97.4066		1280	53.7721	1280	51.9883	1280	49.9348		1280	63.2625	1280	67.2627	1280	81.1117
1278	95.4427	1278	95.6239	1278	97.4122		1278	53.771	1278	51.9932	1278	49.9436		1278	63.2704	1278	67.2794	1278	81.1218
1276	95.4504	1276	95.6273	1276	97.4179		1276	53.77	1276	51.9975	1276	49.9532		1276	63.278	1276	67.2959	1276	81.1314
1274	95.461	1274	95.6314	1274	97.4239		1274	53.7693	1274	52.001	1274	49.9633		1274	63.2849	1274	67.3119	1274	81.1403
1272	95.4754	1272	95.6361	1272	97.43		1272	53.7688	1272	52.0035	1272	49.9738		1272	63.2911	1272	67.3276	1272	81.1487
1270	95.4938	1270	95.6411	1270	97.4358		1270	53.7688	1270	52.0052	1270	49.9844		1270	63.2969	1270	67.3435	1270	81.1569
1268	95.5161	1268	95.6462	1268	97.4412		1268	53.7695	1268	52.0065	1268	49.9951		1268	63.3028	1268	67.3599	1268	81.1653
1266	95.5412	1266	95.6511	1266	97.4457		1266	53.7711	1266	52.0078	1266	50.0056		1266	63.3091	1266	67.3775	1266	81.1742
1264	95.568	1264	95.6556	1264	97.4491		1264	53.7736	1264	52.0097	1264	50.0161		1264	63.3165	1264	67.3966	1264	81.184
1262	95.5949	1262	95.6595	1262	97.4511		1262	53.7768	1262	52.0125	1262	50.0265		1262	63.3252	1262	67.4173	1262	81.1949
1260	95.6205	1260	95.663	1260	97.4519		1260	53.7807	1260	52.0165	1260	50.037		1260	63.3351	1260	67.4394	1260	81.207
1258	95.6434	1258	95.6661	1258	97.4516		1258	53.7847	1258	52.0217	1258	50.0475		1258	63.3461	1258	67.4625	1258	81.2201
1256	95.6628	1256	95.6687	1256	97.4506		1256	53.7884	1256	52.0281	1256	50.058		1256	63.3575	1256	67.486	1256	81.2341
1254	95.6783	1254	95.6708	1254	97.4493		1254	53.7913	1254	52.0353	1254	50.0685		1254	63.3687	1254	67.5093	1254	81.2488
1252	95.69	1252	95.6723	1252	97.4483		1252	53.7929	1252	52.0429	1252	50.0788		1252	63.3792	1252	67.5319	1252	81.2639
1250	95.6984	1250	95.673	1250	97.4479		1250	53.7931	1250	52.0505	1250	50.0889		1250	63.3884	1250	67.5535	1250	81.279
1248	95.7039	1248	95.6727	1248	97.4484		1248	53.7918	1248	52.0577	1248	50.0985		1248	63.3963	1248	67.5739	1248	81.2942
1246	95.7072	1246	95.6712	1246	97.4499		1246	53.7892	1246	52.0642	1246	50.1077		1246	63.4028	1246	67.5935	1246	81.309
1244	95.7086	1244	95.6687	1244	97.4521		1244	53.7856	1244	52.0697	1244	50.1162		1244	63.4083	1244	67.6124	1244	81.3234
1242	95.7086	1242	95.6653	1242	97.4549		1242	53.7813	1242	52.0743	1242	50.1242		1242	63.4132	1242	67.631	1242	81.3371
1240	95.707	1240	95.6615	1240	97.458		1240	53.7769	1240	52.0778	1240	50.1316		1240	63.418	1240	67.6495	1240	81.3498
1238	95.704	1238	95.6577	1238	97.461		1238	53.7727	1238	52.0804	1238	50.1386		1238	63.4232	1238	67.6679	1238	81.3616
1236	95.6995	1236	95.6544	1236	97.4637		1236	53.7691	1236	52.0824	1236	50.1452		1236	63.429	1236	67.6862	1236	81.3722
1234	95.6936	1234	95.652	1234	97.4659		1234	53.7662	1234	52.0838	1234	50.1518		1234	63.4356	1234	67.7042	1234	81.3819
1232	95.6867	1232	95.6506	1232	97.4673		1232	53.7643	1232	52.085	1232	50.1585		1232	63.4428	1232	67.7217	1232	81.3909
1230	95.6791	1230	95.65	1230	97.468		1230	53.7634	1230	52.0862	1230	50.1654		1230	63.4505	1230	67.7386	1230	81.3994
1228	95.6714	1228	95.6499	1228	97.4679		1228	53.7636	1228	52.0875	1228	50.1729		1228	63.4584	1228	67.7549	1228	81.4081
1226	95.6641	1226	95.6498	1226	97.467		1226	53.7649	1226	52.0891	1226	50.1809		1226	63.4666	1226	67.771	1226	81.4174
1224	95.6577	1224	95.6492	1224	97.4655		1224	53.7671	1224	52.0912	1224	50.1895		1224	63.4747	1224	67.7873	1224	81.4275
1222	95.6522	1222	95.648	1222	97.4635		1222	53.7701	1222	52.0938	1222	50.1987		1222	63.483	1222	67.8044	1222	81.4387
1220	95.6474	1220	95.6461	1220	97.4615		1220	53.7736	1220	52.0967	1220	50.2084		1220	63.4913	1220	67.8228	1220	81.451
1218	95.6429	1218	95.6441	1218	97.46		1218	53.7773	1218	52.0999	1218	50.2184		1218	63.4998	1218	67.8428	1218	81.464
1216	95.6378	1216	95.6428	1216	97.4596		1216	53.7809	1216	52.1033	1216	50.2284		1216	63.5087	1216	67.8648	1216	81.4773
1214	95.6314	1214	95.6429	1214	97.4609		1214	53.7838	1214	52.1068	1214	50.2383		1214	63.518	1214	67.8884	1214	81.4905
1212	95.6228	1212	95.6454	1212	97.4644		1212	53.7858	1212	52.1103	1212	50.2479		1212	63.5278	1212	67.9134	1212	81.5033
1210	95.6115	1210	95.6508	1210	97.4702		1210	53.7868	1210	52.1139	1210	50.2572		1210	63.5382	1210	67.9393	1210	81.5153
1208	95.5972	1208	95.659	1208	97.4783		1208	53.7868	1208	52.1175	1208	50.2661		1208	63.5492	1208	67.9656	1208	81.5267
1206	95.58	1206	95.6696	1206	97.4879		1206	53.7859	1206	52.1213	1206	50.2749		1206	63.5607	1206	67.9916	1206	81.5375
1204	95.56	1204	95.6817	1204	97.4982		1204	53.7847	1204	52.1253	1204	50.2836		1204	63.5728	1204	68.0172	1204	81.5484
1202	95.538	1202	95.6938	1202	97.5079		1202	53.7834	1202	52.1297	1202	50.2925		1202	63.5854	1202	68.0421	1202	81.5597
1200	95.5145	1200	95.7045	1200	97.5157		1200	53.7827	1200	52.1344	1200	50.3017		1200	63.5984	1200	68.0663	1200	81.5718
1198	95.4903	1198	95.7128	1198	97.5207		1198	53.7827	1198	52.1395	1198	50.3113		1198	63.6116	1198	68.0901	1198	81.5852
1196	95.4658	1196	95.7176	1196	97.5223		1196	53.7837	1196	52.145	1196	50.3211		1196	63.6248	1196	68.1136	1196	81.5999
1194	95.4417	1194	95.719	1194	97.5203		1194	53.7854	1194	52.1505	1194	50.331		1194	63.6377	1194	68.1371	1194	81.6158
1192	95.4183	1192	95.7172	1192	97.5153		1192	53.7875	1192	52.1559	1192	50.3409		1192	63.6502	1192	68.1607	1192	81.6324
1190	95.396	1190	95.7131	1190	97.5082		1190	53.7896	1190	52.1609	1190	50.3504		1190	63.6618	1190	68.1844	1190	81.6492
1188	95.3751	1188	95.7079	1188	97.5001		1188	53.791	1188	52.1652	1188	50.3593		1188	63.6725	1188	68.208	1188	81.6658
1186	95.3558	1186	95.7027	1186	97.4922		1186	53.7914	1186	52.1687	1186	50.3675		1186	63.6821	1186	68.2314	1186	81.6814
1184	95.3385	1184	95.6983	1184	97.4854		1184	53.7904	1184	52.1711	1184	50.3749		1184	63.6905	1184	68.2544	1184	81.6957
1182	95.3234	1182	95.6954	1182	97.4803		1182	53.788	1182	52.1724	1182	50.3817		1182	63.6978	1182	68.2767	1182	81.7086
1180	95.3105	1180	95.6939	1180	97.4769		1180	53.7844	1180	52.1728	1180	50.388		1180	63.7041	1180	68.2982	1180	81.7201
1178	95.3	1178	95.6935	1178	97.4748		1178	53.7801	1178	52.1724	1178	50.3941		1178	63.7094	1178	68.3188	1178	81.7305
1176	95.2917	1176	95.6934	1176	97.4734		1176	53.7755	1176	52.1716	1176	50.4		1176	63.7141	1176	68.3386	1176	81.7402
1174	95.2853	1174	95.6929	1174	97.4719		1174	53.7711	1174	52.1705	1174	50.4059		1174	63.7181	1174	68.3576	1174	81.7495
1172	95.2804	1172	95.6913	1172	97.4697		1172	53.7672	1172	52.1695	1172	50.4118		1172	63.7216	1172	68.3758	1172	81.7589
1170	95.2766	1170	95.6881	1170	97.4663		1170	53.764	1170	52.1688	1170	50.4177		1170	63.7246	1170	68.3933	1170	81.7683
1168	95.2733	1168	95.6831	1168	97.4614		1168	53.7614	1168	52.1683	1168	50.4232		1168	63.727	1168	68.41	1168	81.7779
1166	95.2703	1166	95.6763	1166	97.4551		1166	53.759	1166	52.1679	1166	50.4281		1166	63.7289	1166	68.4257	1166	81.7871
1164	95.2672	1164	95.6678	1164	97.4475		1164	53.7563	1164	52.1673	1164	50.4322		1164	63.73	1164	68.4401	1164	81.7956
1162	95.2637	1162	95.658	1162	97.4386		1162	53.7526	1162	52.166	1162	50.4352		1162	63.7301	1162	68.4528	1162	81.8027
1160	95.2598	1160	95.647	1160	97.4286		1160	53.7476	1160	52.1638	1160	50.437		1160	63.7288	1160	68.4636	1160	81.8078
1158	95.2554	1158	95.6347	1158	97.4172		1158	53.7407	1158	52.1602	1158	50.4376		1158	63.7257	1158	68.472	1158	81.8106
1156	95.2503	1156	95.6211	1156	97.4044		1156	53.7319	1156	52.155	1156	50.4372		1156	63.7206	1156	68.478	1156	81.8109
1154	95.2443	1154	95.606	1154	97.3898		1154	53.721	1154	52.1482	1154	50.4359		1154	63.7131	1154	68.4816	1154	81.8089
1152	95.2374	1152	95.5889	1152	97.3734		1152	53.7085	1152	52.1399	1152	50.4342		1152	63.7031	1152	68.4829	1152	81.805
1150	95.2292	1150	95.5697	1150	97.355		1150	53.6946	1150	52.1306	1150	50.4322		1150	63.6906	1150	68.4826	1150	81.7999
1148	95.2198	1148	95.5485	1148	97.3351		1148	53.6799	1148	52.1207	1148	50.4302		1148	63.6762	1148	68.4812	1148	81.7944
1146	95.2094	1146	95.5254	1146	97.3141		1146	53.6649	1146	52.1107	1146	50.4284		1146	63.6604	1146	68.4797	1146	81.7893
1144	95.1982	1144	95.5008	1144	97.2926		1144	53.6501	1144	52.1012	1144	50.4268		1144	63.6442	1144	68.4789	1144	81.7853
1142	95.1871	1142	95.4754	1142	97.2713		1142	53.6361	1142	52.0924	1142	50.4254		1142	63.6288	1142	68.4798	1142	81.783
1140	95.177	1140	95.4501	1140	97.2506		1140	53.6233	1140	52.0846	1140	50.4243		1140	63.6155	1140	68.4831	1140	81.7828
1138	95.1691	1138	95.4256	1138	97.231		1138	53.6119	1138	52.0781	1138	50.4234		1138	63.6057	1138	68.4896	1138	81.7847
1136	95.1643	1136	95.4027	1136	97.2127		1136	53.6023	1136	52.0727	1136	50.4229		1136	63.6003	1136	68.4998	1136	81.7889
1134	95.1638	1134	95.3822	1134	97.1957		1134	53.5944	1134	52.0684	1134	50.4227		1134	63.6	1134	68.514	1134	81.7951
1132	95.168	1132	95.3645	1132	97.1797		1132	53.5883	1132	52.0652	1132	50.4232		1132	63.6053	1132	68.5325	1132	81.8034
1130	95.1773	1130	95.35	1130	97.1647		1130	53.5839	1130	52.0628	1130	50.4245		1130	63.616	1130	68.5551	1130	81.8134
1128	95.1913	1128	95.3389	1128	97.1506		1128	53.5808	1128	52.0613	1128	50.4268		1128	63.6317	1128	68.5817	1128	81.825
1126	95.2095	1126	95.3314	1126	97.1377		1126	53.5786	1126	52.0604	1126	50.4302		1126	63.6514	1126	68.612	1126	81.838
1124	95.2308	1124	95.3273	1124	97.126		1124	53.5772	1124	52.06	1124	50.4347		1124	63.6742	1124	68.6457	1124	81.8522
1122	95.2542	1122	95.3265	1122	97.116		1122	53.576	1122	52.06	1122	50.4404		1122	63.699	1122	68.6822	1122	81.8675
1120	95.2783	1120	95.3287	1120	97.108		1120	53.575	1120	52.0604	1120	50.447		1120	63.7247	1120	68.7208	1120	81.8837
1118	95.3021	1118	95.3334	1118	97.1022		1118	53.574	1118	52.061	1118	50.4542		1118	63.7505	1118	68.7611	1118	81.9008
1116	95.3244	1116	95.34	1116	97.0987		1116	53.573	1116	52.0618	1116	50.4619		1116	63.7758	1116	68.8024	1116	81.9186
1114	95.3444	1114	95.3478	1114	97.0971		1114	53.5721	1114	52.0629	1114	50.4699		1114	63.8002	1114	68.8439	1114	81.9372
1112	95.3613	1112	95.3559	1112	97.0971		1112	53.5715	1112	52.0643	1112	50.4778		1112	63.8236	1112	68.8853	1112	81.9566
1110	95.3742	1110	95.3634	1110	97.0978		1110	53.5714	1110	52.0662	1110	50.4857		1110	63.8461	1110	68.926	1110	81.9767
1108	95.3827	1108	95.3695	1108	97.0986		1108	53.5718	1108	52.0686	1108	50.4936		1108	63.8678	1108	68.9658	1108	81.9973
1106	95.3862	1106	95.3737	1106	97.0984		1106	53.5728	1106	52.0717	1106	50.5014		1106	63.8888	1106	69.0043	1106	82.0183
1104	95.3843	1104	95.3755	1104	97.0969		1104	53.5742	1104	52.0755	1104	50.5093		1104	63.9092	1104	69.0415	1104	82.0393
1102	95.3769	1102	95.3747	1102	97.0935		1102	53.5757	1102	52.0799	1102	50.5171		1102	63.9291	1102	69.0773	1102	82.0599
1100	95.3643	1100	95.3716	1100	97.0881		1100	53.5772	1100	52.0847	1100	50.525		1100	63.9485	1100	69.1118	1100	82.0794
1098	95.3469	1098	95.3665	1098	97.081		1098	53.5784	1098	52.0896	1098	50.5328		1098	63.9671	1098	69.145	1098	82.0977
1096	95.3255	1096	95.3598	1096	97.0724		1096	53.5791	1096	52.0945	1096	50.5403		1096	63.9851	1096	69.177	1096	82.1143
1094	95.301	1094	95.3522	1094	97.063		1094	53.5793	1094	52.0992	1094	50.5476		1094	64.0021	1094	69.208	1094	82.1294
1092	95.2745	1092	95.344	1092	97.0532		1092	53.5789	1092	52.1034	1092	50.5546		1092	64.0184	1092	69.238	1092	82.1432
1090	95.2469	1090	95.3357	1090	97.0437		1090	53.5782	1090	52.1073	1090	50.5612		1090	64.0338	1090	69.2672	1090	82.1561
1088	95.2189	1088	95.3275	1088	97.0349		1088	53.5773	1088	52.1109	1088	50.5676		1088	64.0486	1088	69.2959	1088	82.1689
1086	95.1907	1086	95.3196	1086	97.0269		1086	53.5763	1086	52.1145	1086	50.5739		1086	64.0628	1086	69.3242	1086	82.1822
1084	95.1627	1084	95.3122	1084	97.0198		1084	53.5755	1084	52.1184	1084	50.5804		1084	64.0766	1084	69.3525	1084	82.1966
1082	95.1345	1082	95.3051	1082	97.0134		1082	53.575	1082	52.1229	1082	50.5874		1082	64.0903	1082	69.381	1082	82.2124
1080	95.1058	1080	95.2985	1080	97.0075		1080	53.575	1080	52.1281	1080	50.5951		1080	64.104	1080	69.4099	1080	82.2298
1078	95.0764	1078	95.2923	1078	97.0016		1078	53.5754	1078	52.1342	1078	50.6039		1078	64.1177	1078	69.4393	1078	82.2487
1076	95.0461	1076	95.2865	1076	96.9954		1076	53.5765	1076	52.1411	1076	50.6139		1076	64.1314	1076	69.4694	1076	82.2689
1074	95.0151	1074	95.281	1074	96.9887		1074	53.5782	1074	52.1486	1074	50.625		1074	64.1453	1074	69.5002	1074	82.2898
1072	94.9837	1072	95.2758	1072	96.9812		1072	53.5807	1072	52.1565	1072	50.6373		1072	64.1594	1072	69.5315	1072	82.3113
1070	94.9525	1070	95.2706	1070	96.9732		1070	53.5839	1070	52.1644	1070	50.6504		1070	64.1736	1070	69.5632	1070	82.3328
1068	94.9224	1068	95.2651	1068	96.9645		1068	53.5875	1068	52.172	1068	50.664		1068	64.188	1068	69.5952	1068	82.3542
1066	94.8939	1066	95.259	1066	96.9554		1066	53.5915	1066	52.179	1066	50.6778		1066	64.2027	1066	69.6275	1066	82.3753
1064	94.8679	1064	95.2518	1064	96.9461		1064	53.5955	1064	52.1851	1064	50.6912		1064	64.2176	1064	69.6598	1064	82.3962
1062	94.8448	1062	95.2432	1062	96.9364		1062	53.5991	1062	52.1904	1062	50.704		1062	64.2327	1062	69.6923	1062	82.4167
1060	94.8247	1060	95.2327	1060	96.9263		1060	53.6021	1060	52.1947	1060	50.7158		1060	64.248	1060	69.7247	1060	82.4369
1058	94.8078	1058	95.2203	1058	96.9156		1058	53.6044	1058	52.1982	1058	50.7264		1058	64.2632	1058	69.7572	1058	82.4566
1056	94.7937	1056	95.2059	1056	96.904		1056	53.6059	1056	52.2011	1056	50.736		1056	64.2784	1056	69.7897	1056	82.4758
1054	94.7822	1054	95.1895	1054	96.8911		1054	53.607	1054	52.2039	1054	50.7446		1054	64.2933	1054	69.8223	1054	82.4946
1052	94.773	1052	95.1713	1052	96.8768		1052	53.6081	1052	52.2069	1052	50.7527		1052	64.3079	1052	69.8548	1052	82.513
1050	94.7655	1050	95.1516	1050	96.8611		1050	53.6095	1050	52.2106	1050	50.7607		1050	64.3221	1050	69.8874	1050	82.5311
1048	94.7595	1048	95.1309	1048	96.8443		1048	53.6117	1048	52.2153	1048	50.7692		1048	64.3364	1048	69.9202	1048	82.5493
1046	94.7547	1046	95.1096	1046	96.827		1046	53.6149	1046	52.2213	1046	50.7786		1046	64.3507	1046	69.9532	1046	82.5679
1044	94.7507	1044	95.0883	1044	96.8097		1044	53.6192	1044	52.2287	1044	50.7893		1044	64.3657	1044	69.9868	1044	82.5875
1042	94.7476	1042	95.0674	1042	96.793		1042	53.6242	1042	52.2375	1042	50.8014		1042	64.3815	1042	70.0212	1042	82.6082
1040	94.7451	1040	95.0474	1040	96.7776		1040	53.6296	1040	52.2475	1040	50.815		1040	64.3985	1040	70.0567	1040	82.6305
1038	94.743	1038	95.0287	1038	96.7635		1038	53.6351	1038	52.2583	1038	50.8297		1038	64.417	1038	70.0935	1038	82.6544
1036	94.7414	1036	95.0114	1036	96.7506		1036	53.6401	1036	52.2696	1036	50.8454		1036	64.4368	1036	70.1319	1036	82.6798
1034	94.7401	1034	94.9955	1034	96.7387		1034	53.6446	1034	52.2807	1034	50.8615		1034	64.4579	1034	70.1718	1034	82.7065
1032	94.739	1032	94.9809	1032	96.727		1032	53.6488	1032	52.2915	1032	50.8778		1032	64.4798	1032	70.2131	1032	82.7343
1030	94.7381	1030	94.9672	1030	96.7149		1030	53.6528	1030	52.3015	1030	50.8939		1030	64.5023	1030	70.2556	1030	82.7628
1028	94.737	1028	94.9541	1028	96.7018		1028	53.6573	1028	52.3107	1028	50.9097		1028	64.525	1028	70.299	1028	82.7916
1026	94.7357	1026	94.9413	1026	96.6877		1026	53.6628	1026	52.3191	1026	50.9252		1026	64.5473	1026	70.3427	1026	82.8203
1024	94.7337	1024	94.9286	1024	96.6725		1024	53.6696	1024	52.3268	1024	50.9405		1024	64.5694	1024	70.3864	1024	82.849
1022	94.7308	1022	94.9161	1022	96.6568		1022	53.678	1022	52.334	1022	50.9556		1022	64.5909	1022	70.4297	1022	82.8773
1020	94.7268	1020	94.9042	1020	96.6415		1020	53.6877	1020	52.3413	1020	50.9708		1020	64.6122	1020	70.4725	1020	82.9052
1018	94.7213	1018	94.8934	1018	96.6275		1018	53.6983	1018	52.3487	1018	50.9861		1018	64.6334	1018	70.5145	1018	82.9327
1016	94.7144	1016	94.8843	1016	96.6157		1016	53.7092	1016	52.3566	1016	51.0015		1016	64.6548	1016	70.556	1016	82.96
1014	94.706	1014	94.8775	1014	96.6067		1014	53.7198	1014	52.3652	1014	51.0169		1014	64.6766	1014	70.597	1014	82.9871
1012	94.6964	1012	94.8734	1012	96.6007		1012	53.7294	1012	52.3745	1012	51.0323		1012	64.6989	1012	70.638	1012	83.014
1010	94.6857	1010	94.8718	1010	96.5976		1010	53.7379	1010	52.3844	1010	51.0476		1010	64.7219	1010	70.6792	1010	83.0412
1008	94.6744	1008	94.8726	1008	96.597		1008	53.7452	1008	52.3948	1008	51.0626		1008	64.7455	1008	70.721	1008	83.0686
1006	94.6628	1006	94.8749	1006	96.598		1006	53.7516	1006	52.4057	1006	51.0774		1006	64.7696	1006	70.7636	1006	83.0965
1004	94.651	1004	94.8781	1004	96.6		1004	53.7576	1004	52.4168	1004	51.0921		1004	64.794	1004	70.8073	1004	83.1252
1002	94.639	1002	94.8811	1002	96.6023		1002	53.7638	1002	52.4281	1002	51.1071		1002	64.8187	1002	70.8521	1002	83.1546
1000	94.6267	1000	94.8835	1000	96.6042		1000	53.7707	1000	52.4396	1000	51.1225		1000	64.8435	1000	70.898	1000	83.1849
998	94.6137	998	94.8849	998	96.6057		998	53.7786	998	52.4515	998	51.1388		998	64.8684	998	70.945	998	83.216
996	94.5995	996	94.8854	996	96.6066		996	53.7876	996	52.4639	996	51.1562		996	64.8932	996	70.993	996	83.2477
994	94.5836	994	94.8852	994	96.6071		994	53.7974	994	52.477	994	51.1749		994	64.918	994	71.0419	994	83.2799
992	94.5654	992	94.8849	992	96.6075		992	53.8078	992	52.4909	992	51.1947		992	64.9428	992	71.0916	992	83.3123
990	94.5446	990	94.8851	990	96.6078		990	53.8184	990	52.5055	990	51.2156		990	64.9676	990	71.1419	990	83.3448
988	94.5212	988	94.8862	988	96.6083		988	53.8286	988	52.5205	988	51.2373		988	64.9923	988	71.1928	988	83.3772
986	94.4953	986	94.8883	986	96.609		986	53.8384	986	52.5356	986	51.2592		986	65.0169	986	71.2441	986	83.4093
984	94.4675	984	94.8913	984	96.6099		984	53.8475	984	52.5502	984	51.2809		984	65.0416	984	71.2958	984	83.4411
982	94.4385	982	94.8948	982	96.611		982	53.856	982	52.5639	982	51.3022		982	65.0662	982	71.3479	982	83.4726
980	94.4091	980	94.8983	980	96.6122		980	53.8644	980	52.5761	980	51.3228		980	65.0909	980	71.4003	980	83.5041
978	94.3802	978	94.9013	978	96.6136		978	53.8729	978	52.5867	978	51.3426		978	65.1158	978	71.4531	978	83.5354
976	94.3528	976	94.9036	976	96.6152		976	53.8819	976	52.5959	976	51.3617		976	65.1408	976	71.5062	976	83.567
974	94.3274	974	94.9049	974	96.6172		974	53.8917	974	52.6041	974	51.3802		974	65.1661	974	71.5596	974	83.5988
972	94.3045	972	94.9053	972	96.6196		972	53.9025	972	52.612	972	51.3985		972	65.1915	972	71.6135	972	83.6311
970	94.2844	970	94.905	970	96.6224		970	53.9142	970	52.6202	970	51.4168		970	65.2171	970	71.6677	970	83.6639
968	94.2672	968	94.9043	968	96.6255		968	53.9267	968	52.6294	968	51.4353		968	65.2429	968	71.7221	968	83.6974
966	94.2528	966	94.9036	966	96.6287		966	53.9395	966	52.6401	966	51.4539		966	65.2688	966	71.7768	966	83.7315
964	94.2412	964	94.9029	964	96.6318		964	53.952	964	52.6523	964	51.4727		964	65.2951	964	71.8315	964	83.7663
962	94.2322	962	94.9025	962	96.6346		962	53.9639	962	52.6658	962	51.4913		962	65.3218	962	71.886	962	83.8015
960	94.2255	960	94.9021	960	96.6367		960	53.9746	960	52.6801	960	51.5096		960	65.3492	960	71.9399	960	83.8369
958	94.221	958	94.9018	958	96.6381		958	53.9838	958	52.6946	958	51.5273		958	65.3773	958	71.993	958	83.8723
956	94.2184	956	94.9014	956	96.6388		956	53.9911	956	52.7086	956	51.5442		956	65.4063	956	72.0449	956	83.9073
954	94.2171	954	94.9007	954	96.6389		954	53.9967	954	52.7217	954	51.56		954	65.4361	954	72.0953	954	83.9415
952	94.2167	952	94.8997	952	96.6385		952	54.0006	952	52.7336	952	51.5748		952	65.4664	952	72.1441	952	83.9746
950	94.2165	950	94.8984	950	96.6379		950	54.0031	950	52.7444	950	51.5885		950	65.4968	950	72.1912	950	84.0064
948	94.2163	948	94.8968	948	96.6372		948	54.0044	948	52.754	948	51.6011		948	65.5267	948	72.2367	948	84.0368
946	94.2157	946	94.895	946	96.6366		946	54.005	946	52.7627	946	51.6128		946	65.5555	946	72.2808	946	84.0657
944	94.2147	944	94.8932	944	96.6359		944	54.0053	944	52.7704	944	51.6237		944	65.5829	944	72.3241	944	84.0934
942	94.2138	942	94.8914	942	96.6351		942	54.0055	942	52.7774	942	51.6339		942	65.6086	942	72.367	942	84.12
940	94.2136	940	94.8899	940	96.634		940	54.0061	940	52.7835	940	51.6437		940	65.6327	940	72.41	940	84.146
938	94.2145	938	94.8886	938	96.6323		938	54.0074	938	52.7887	938	51.6534		938	65.6556	938	72.4536	938	84.1716
936	94.2172	936	94.8878	936	96.6301		936	54.0097	936	52.793	936	51.6633		936	65.6778	936	72.498	936	84.1971
934	94.2218	934	94.8874	934	96.6272		934	54.0132	934	52.7967	934	51.6738		934	65.7	934	72.5433	934	84.2228
932	94.2277	932	94.8876	932	96.624		932	54.0179	932	52.8002	932	51.685		932	65.7231	932	72.5892	932	84.2489
930	94.234	930	94.8884	930	96.621		930	54.0238	930	52.8041	930	51.6973		930	65.7474	930	72.6356	930	84.2754
928	94.2392	928	94.8897	928	96.6186		928	54.0305	928	52.809	928	51.7106		928	65.7734	928	72.6821	928	84.3025
926	94.2416	926	94.8915	926	96.6176		926	54.0375	926	52.8154	926	51.7248		926	65.8012	926	72.7285	926	84.3303
924	94.2398	924	94.8937	924	96.6185		924	54.0445	924	52.8237	924	51.7397		924	65.8307	924	72.7749	924	84.359
922	94.2324	922	94.8963	922	96.6216		922	54.0509	922	52.8341	922	51.7551		922	65.8619	922	72.8217	922	84.3889
920	94.2191	920	94.899	920	96.6267		920	54.0564	920	52.8463	920	51.7707		920	65.8945	920	72.8694	920	84.4207
918	94.2	918	94.9017	918	96.6331		918	54.0611	918	52.86	918	51.7868		918	65.9284	918	72.9188	918	84.4548
916	94.176	916	94.9039	916	96.6396		916	54.0652	916	52.8747	916	51.8034		916	65.9636	916	72.9705	916	84.4916
914	94.1482	914	94.9049	914	96.6446		914	54.0693	914	52.8902	914	51.8211		914	65.9998	914	73.0249	914	84.5312
912	94.1178	912	94.904	912	96.6467		912	54.0738	912	52.9061	912	51.8399		912	66.0369	912	73.0816	912	84.5733
910	94.0861	910	94.9003	910	96.6442		910	54.0794	910	52.9224	910	51.8601		910	66.0744	910	73.1401	910	84.6172
908	94.0539	908	94.8933	908	96.6364		908	54.0861	908	52.9387	908	51.8812		908	66.1118	908	73.1989	908	84.6616
906	94.0217	906	94.8829	906	96.6234		906	54.0937	906	52.9548	906	51.9023		906	66.1484	906	73.2565	906	84.7048
904	93.9902	904	94.8696	904	96.6063		904	54.1015	904	52.9699	904	51.9221		904	66.1832	904	73.3114	904	84.745
902	93.9598	902	94.855	902	96.5871		902	54.1084	902	52.9833	902	51.9391		902	66.2156	902	73.3624	902	84.7811
900	93.9314	900	94.8408	900	96.5683		900	54.1136	900	52.9942	900	51.952		900	66.245	900	73.4091	900	84.8122
898	93.9058	898	94.8295	898	96.5524		898	54.1163	898	53.002	898	51.9603		898	66.2716	898	73.4522	898	84.8387
896	93.8841	896	94.8233	896	96.5414		896	54.1168	896	53.0069	896	51.9642		896	66.2958	896	73.4932	896	84.862
894	93.8667	894	94.8233	894	96.5361		894	54.1159	894	53.0097	894	51.9656		894	66.3183	894	73.5342	894	84.8844
892	93.8534	892	94.8294	892	96.5355		892	54.1155	892	53.0121	892	51.9669		892	66.3404	892	73.5776	892	84.9086
890	93.843	890	94.8401	890	96.5375		890	54.1177	890	53.0166	890	51.9717		890	66.3631	890	73.6252	890	84.9371
888	93.8336	888	94.8523	888	96.539		888	54.1246	888	53.0254	888	51.9831		888	66.3873	888	73.6778	888	84.9718
886	93.8227	886	94.8623	886	96.5368		886	54.1375	886	53.0403	886	52.0033		886	66.4133	886	73.7352	886	85.0129
884	93.8081	884	94.8668	884	96.5287		884	54.1561	884	53.0615	884	52.0328		884	66.4409	884	73.7954	884	85.059
882	93.7891	882	94.8639	882	96.5148		882	54.1784	882	53.0872	882	52.0698		882	66.4693	882	73.8555	882	85.107
880	93.7671	880	94.8549	880	96.4978		880	54.2005	880	53.1134	880	52.1101		880	66.4975	880	73.9118	880	85.1523
878	93.7459	878	94.8438	878	96.4837		878	54.2172	878	53.1345	878	52.1477		878	66.5246	878	73.9611	878	85.19
876	93.7319	876	94.8382	876	96.4806		876	54.2225	876	53.1438	876	52.1756		876	66.5499	876	74.0009	876	85.2158
874	93.7331	874	94.8476	874	96.4982		874	54.2111	874	53.1352	874	52.1872		874	66.5734	874	74.0304	874	85.2266
872	93.7576	872	94.8819	872	96.5452		872	54.179	872	53.1044	872	52.1774		872	66.5957	872	74.0507	872	85.2218
870	93.8122	870	94.9493	870	96.6281		870	54.1251	870	53.0501	870	52.144		870	66.6181	870	74.0649	870	85.2031
868	93.8998	868	95.0543	868	96.7491		868	54.0506	868	52.9746	868	52.0879		868	66.6424	868	74.0772	868	85.1745
866	94.0192	866	95.1958	866	96.9052		866	53.9598	866	52.8836	866	52.0132		866	66.6701	866	74.0926	866	85.1414
864	94.1639	864	95.3671	864	97.0883		864	53.8591	864	52.7856	864	51.9268		864	66.7023	864	74.1154	864	85.11
862	94.3233	862	95.5561	862	97.2858		862	53.7559	862	52.6901	862	51.8369		862	66.7394	862	74.149	862	85.0856
860	94.4838	860	95.7476	860	97.4825		860	53.6572	860	52.6059	860	51.7516		860	66.7807	860	74.1946	860	85.0721
858	94.6312	858	95.9258	858	97.6634		858	53.569	858	52.5399	858	51.678		858	66.8245	858	74.2513	858	85.0711
856	94.7532	856	96.0769	856	97.8157		856	53.495	856	52.4953	856	51.6209		856	66.8683	856	74.3161	856	85.082
854	94.841	854	96.1918	854	97.9308		854	53.4364	854	52.4714	854	51.582		854	66.9092	854	74.3846	854	85.1022
852	94.8908	852	96.2675	852	98.0058		852	53.3923	852	52.4643	852	51.5605		852	66.9445	852	74.4517	852	85.1282
850	94.9038	850	96.3073	850	98.0434		850	53.3599	850	52.4677	850	51.5534		850	66.9719	850	74.5127	850	85.1561
848	94.8855	848	96.3195	848	98.0508		848	53.336	848	52.4745	848	51.5564		848	66.9904	848	74.5641	848	85.1828
846	94.8439	846	96.3153	846	98.0381		846	53.3172	846	52.4784	846	51.5646		846	66.9997	846	74.6039	846	85.2065
844	94.7877	844	96.3062	844	98.0161		844	53.3011	844	52.475	844	51.574		844	67.0011	844	74.6324	844	85.2267
842	94.7244	842	96.3013	842	97.9942		842	53.2865	842	52.4626	842	51.5812		842	66.9962	842	74.6512	842	85.2439
840	94.6592	840	96.3058	840	97.9786		840	53.2732	840	52.4422	840	51.5845		840	66.9875	840	74.6634	840	85.2595
838	94.5944	838	96.3199	838	97.9721		838	53.2617	838	52.4165	838	51.5831		838	66.9773	838	74.6728	838	85.2743
836	94.53	836	96.3398	836	97.974		836	53.2528	836	52.3892	836	51.5771		836	66.9673	836	74.6826	836	85.2889
834	94.4643	834	96.359	834	97.9809		834	53.247	834	52.364	834	51.5672		834	66.9588	834	74.6954	834	85.3026
832	94.3953	832	96.3702	832	97.9884		832	53.2439	832	52.3432	832	51.5541		832	66.9521	832	74.7127	832	85.314
830	94.322	830	96.3678	830	97.9925		830	53.2426	830	52.3278	830	51.5385		830	66.9469	830	74.7343	830	85.321
828	94.2445	828	96.3491	828	97.9908		828	53.2413	828	52.3173	828	51.5211		828	66.9424	828	74.7592	828	85.3217
826	94.1648	826	96.315	826	97.9828		826	53.2381	826	52.3103	826	51.5026		826	66.9373	826	74.7855	826	85.3149
824	94.0858	824	96.2697	824	97.9701		824	53.2314	824	52.3046	824	51.4838		824	66.9309	824	74.8111	824	85.3007
822	94.0109	822	96.2198	822	97.9558		822	53.2204	822	52.2988	822	51.4655		822	66.9227	822	74.8343	822	85.2805
820	93.9433	820	96.1722	820	97.9432		820	53.2049	820	52.292	820	51.4489		820	66.9127	820	74.8542	820	85.2571
818	93.8849	818	96.1329	818	97.935		818	53.186	818	52.284	818	51.4349		818	66.9014	818	74.8707	818	85.234
816	93.8367	816	96.1059	816	97.9329		816	53.1652	816	52.2753	816	51.4245		816	66.8898	816	74.8848	816	85.2146
814	93.7984	814	96.0923	814	97.9364		814	53.1442	814	52.2667	814	51.4177		814	66.8791	814	74.8981	814	85.2017
812	93.7689	812	96.0908	812	97.944		812	53.1245	812	52.2586	812	51.4144		812	66.8701	812	74.9125	812	85.1969
810	93.7469	810	96.0981	810	97.9529		810	53.107	810	52.251	810	51.4134		810	66.8634	810	74.9298	810	85.2001
808	93.7315	808	96.1103	808	97.9603		808	53.0917	808	52.2432	808	51.4135		808	66.8593	808	74.9512	808	85.21
806	93.722	806	96.1236	806	97.9639		806	53.0782	806	52.2343	806	51.4132		806	66.8575	806	74.9774	806	85.2243
804	93.7181	804	96.1353	804	97.9626		804	53.0654	804	52.2231	804	51.4113		804	66.8576	804	75.0082	804	85.2404
802	93.7193	802	96.1441	802	97.9565		802	53.0524	802	52.2093	802	51.4076		802	66.859	802	75.0431	802	85.2563
800	93.7249	800	96.1497	800	97.9468		800	53.0387	800	52.1933	800	51.4025		800	66.8616	800	75.0809	800	85.2707
798	93.7335	798	96.1529	798	97.9353		798	53.0243	798	52.1763	798	51.397		798	66.8653	798	75.1206	798	85.2835
796	93.7428	796	96.1542	796	97.924		796	53.0102	796	52.1605	796	51.3931		796	66.8708	796	75.1613	796	85.2958
794	93.7495	794	96.1541	794	97.9142		794	52.9975	794	52.1483	794	51.3926		794	66.8789	794	75.2029	794	85.3093
792	93.7507	792	96.1525	792	97.9066		792	52.9878	792	52.1418	792	51.3972		792	66.8904	792	75.2452	792	85.3261
790	93.7435	790	96.1486	790	97.9011		790	52.9824	790	52.1422	790	51.4079		790	66.9061	790	75.2887	790	85.3477
788	93.7261	788	96.1416	788	97.8966		788	52.9817	788	52.1498	788	51.4246		788	66.9263	788	75.3341	788	85.375
786	93.6984	786	96.1306	786	97.8922		786	52.9858	786	52.1633	786	51.4462		786	66.9506	786	75.3817	786	85.4081
784	93.6619	784	96.1152	784	97.8867		784	52.9935	784	52.1805	784	51.471		784	66.978	784	75.4317	784	85.4458
782	93.6194	782	96.0958	782	97.8794		782	53.0033	782	52.199	782	51.4969		782	67.007	782	75.484	782	85.4869
780	93.5749	780	96.0738	780	97.8703		780	53.0134	780	52.2162	780	51.5217		780	67.036	780	75.538	780	85.5297
778	93.5329	778	96.0506	778	97.8597		778	53.0219	778	52.2303	778	51.5437		778	67.0635	778	75.5927	778	85.5729
776	93.4971	776	96.028	776	97.8486		776	53.0279	776	52.2407	776	51.562		776	67.0885	776	75.6474	776	85.6157
774	93.4708	774	96.0076	774	97.8376		774	53.0308	774	52.2475	774	51.5763		774	67.1106	774	75.7012	774	85.6579
772	93.4556	772	95.9901	772	97.8277		772	53.0308	772	52.252	772	51.5871		772	67.1304	772	75.7536	772	85.6998
770	93.4518	770	95.9755	770	97.8192		770	53.0287	770	52.2557	770	51.5955		770	67.1486	770	75.8043	770	85.7419
768	93.4584	768	95.9633	768	97.8124		768	53.0253	768	52.2599	768	51.6024		768	67.1666	768	75.8535	768	85.7843
766	93.4731	766	95.9524	766	97.8072		766	53.0215	766	52.2654	766	51.6087		766	67.1856	766	75.9014	766	85.8268
764	93.4932	764	95.9418	764	97.8035		764	53.0178	764	52.2722	764	51.6149		764	67.2062	764	75.9482	764	85.8685
762	93.516	762	95.9308	762	97.8013		762	53.0142	762	52.2797	762	51.6211		762	67.2288	762	75.9942	762	85.9081
760	93.5388	760	95.9194	760	97.8006		760	53.0104	760	52.2865	760	51.627		760	67.253	760	76.0396	760	85.9441
758	93.5597	758	95.9082	758	97.8016		758	53.0061	758	52.2913	758	51.6325		758	67.2783	758	76.0846	758	85.9753
756	93.5776	756	95.8987	756	97.8043		756	53.0009	756	52.293	756	51.6375		756	67.3038	756	76.1296	756	86.0012
754	93.5921	754	95.8922	754	97.8086		754	52.9949	754	52.2913	754	51.6422		754	67.329	754	76.1751	754	86.0223
752	93.6036	752	95.8902	752	97.8139		752	52.9888	752	52.2867	752	51.6474		752	67.3537	752	76.2218	752	86.0402
750	93.6129	750	95.8935	750	97.8192		750	52.9834	750	52.2802	750	51.6539		750	67.3784	750	76.2708	750	86.0573
748	93.6206	748	95.902	748	97.8232		748	52.98	748	52.2736	748	51.6629		748	67.4038	748	76.3229	748	86.0766
746	93.6273	746	95.9145	746	97.8246		746	52.9796	746	52.2685	746	51.6753		746	67.4309	746	76.3789	746	86.1006
744	93.6324	744	95.9288	744	97.8223		744	52.983	744	52.2661	744	51.6913		744	67.4608	744	76.4392	744	86.1313
742	93.6347	742	95.9422	742	97.8157		742	52.99	742	52.2674	742	51.7107		742	67.4938	742	76.5033	742	86.1693
740	93.6323	740	95.9517	740	97.8052		740	53.0001	740	52.2722	740	51.7325		740	67.5301	740	76.5704	740	86.2141
738	93.6229	738	95.9549	738	97.7917		738	53.0117	738	52.2798	738	51.7553		738	67.5689	738	76.6387	738	86.2636
736	93.6042	736	95.9503	736	97.7768		736	53.0232	736	52.2892	736	51.7771		736	67.609	736	76.7065	736	86.3152
734	93.5749	734	95.9378	734	97.7624		734	53.0329	734	52.299	734	51.7965		734	67.6492	734	76.772	734	86.3659
732	93.5352	732	95.9186	732	97.7502		732	53.0394	732	52.308	732	51.812		732	67.6884	732	76.8338	732	86.4133
730	93.4868	730	95.8953	730	97.7411		730	53.042	730	52.3155	730	51.8231		730	67.7257	730	76.8915	730	86.4557
728	93.4336	728	95.8713	728	97.7355		728	53.0407	728	52.3212	728	51.8301		728	67.761	728	76.9453	728	86.4926
726	93.3806	726	95.85	726	97.7324		726	53.0363	726	52.3254	726	51.8338		726	67.7951	726	76.9964	726	86.5247
724	93.3334	724	95.8342	724	97.7304		724	53.03	724	52.3287	724	51.8359		724	67.8287	724	77.0466	724	86.5536
722	93.2975	722	95.8257	722	97.7275		722	53.0232	722	52.3321	722	51.8378		722	67.8635	722	77.0977	722	86.5812
720	93.2766	720	95.8248	720	97.7218		720	53.0172	720	52.3362	720	51.8411		720	67.9005	720	77.1517	720	86.6096
718	93.2724	718	95.83	718	97.712		718	53.013	718	52.3417	718	51.847		718	67.9407	718	77.2099	718	86.6403
716	93.2842	716	95.8387	716	97.6977		716	53.0108	716	52.3488	716	51.856		716	67.9845	716	77.273	716	86.674
714	93.3085	714	95.8477	714	97.6795		714	53.0106	714	52.3574	714	51.868		714	68.0317	714	77.3412	714	86.7108
712	93.3404	712	95.8535	712	97.6587		712	53.0121	712	52.367	712	51.8824		712	68.0814	712	77.4137	712	86.7502
710	93.3738	710	95.8536	710	97.6373		710	53.0146	710	52.377	710	51.8985		710	68.1325	710	77.4898	710	86.7911
708	93.4032	708	95.8465	708	97.617		708	53.0174	708	52.3866	708	51.9153		708	68.1837	708	77.5681	708	86.8326
706	93.4241	706	95.8321	706	97.5993		706	53.0202	706	52.3952	706	51.9318		706	68.2337	706	77.6475	706	86.8739
704	93.4339	704	95.8116	704	97.5849		704	53.0224	704	52.4024	704	51.9476		704	68.2818	704	77.727	704	86.9146
702	93.4321	702	95.787	702	97.5734		702	53.0241	702	52.408	702	51.9623		702	68.3275	702	77.8057	702	86.9546
700	93.42	700	95.7604	700	97.5636		700	53.0253	700	52.4123	700	51.9758		700	68.3709	700	77.8829	700	86.9941
698	93.4	698	95.7339	698	97.554		698	53.0261	698	52.4154	698	51.9882		698	68.4126	698	77.9579	698	87.0333
696	93.3747	696	95.7087	696	97.5427		696	53.0266	696	52.418	696	51.9999		696	68.4535	696	78.0304	696	87.0726
694	93.3466	694	95.6853	694	97.5282		694	53.0271	694	52.4205	694	52.0109		694	68.4946	694	78.1002	694	87.1121
692	93.3173	692	95.6633	692	97.5096		692	53.0276	692	52.4233	692	52.0217		692	68.5371	692	78.1672	692	87.1518
690	93.2874	690	95.6422	690	97.4867		690	53.0283	690	52.4266	690	52.0324		690	68.582	690	78.2317	690	87.1916
688	93.2565	688	95.6211	688	97.4601		688	53.0294	688	52.4304	688	52.0433		688	68.6298	688	78.2943	688	87.2316
686	93.224	686	95.5999	686	97.4309		686	53.0311	686	52.4344	686	52.0546		686	68.6808	686	78.356	686	87.2718
684	93.1894	684	95.5788	684	97.4005		684	53.0336	684	52.4386	684	52.0665		684	68.7347	684	78.4179	684	87.3125
682	93.1526	682	95.5589	682	97.3704		682	53.0368	682	52.4425	682	52.0791		682	68.7906	682	78.4811	682	87.3539
680	93.1145	680	95.5413	680	97.3418		680	53.0406	680	52.4459	680	52.0925		680	68.8476	680	78.5463	680	87.3965
678	93.0768	678	95.5275	678	97.3158		678	53.0448	678	52.4491	678	52.1065		678	68.9042	678	78.6139	678	87.4404
676	93.0417	676	95.5181	676	97.2931		676	53.0488	676	52.4522	676	52.1209		676	68.9594	676	78.684	676	87.4857
674	93.0116	674	95.5133	674	97.274		674	53.0522	674	52.4557	674	52.1354		674	69.0121	674	78.7557	674	87.5319
672	92.9882	672	95.5121	672	97.2585		672	53.0544	672	52.4603	672	52.1495		672	69.0618	672	78.8281	672	87.5786
670	92.9725	670	95.5129	670	97.2464		670	53.0551	670	52.4663	670	52.1628		670	69.1084	670	78.9001	670	87.625
668	92.9642	668	95.5135	668	97.2371		668	53.0543	668	52.4742	668	52.1751		668	69.1525	668	78.9704	668	87.6705
666	92.9618	666	95.5115	666	97.2298		666	53.0521	666	52.4839	666	52.1864		666	69.1947	666	79.0383	666	87.7145
664	92.9629	664	95.5052	664	97.2233		664	53.049	664	52.4951	664	52.1968		664	69.236	664	79.1034	664	87.757
662	92.9642	662	95.4934	662	97.2161		662	53.0456	662	52.5071	662	52.2067		662	69.2772	662	79.1661	662	87.7981
660	92.9625	660	95.4759	660	97.2067		660	53.0425	660	52.5189	660	52.2167		660	69.319	660	79.2269	660	87.8382
658	92.9548	658	95.4532	658	97.1936		658	53.0398	658	52.5298	658	52.227		658	69.3615	658	79.2866	658	87.8778
656	92.9387	656	95.4266	656	97.1757		656	53.0379	656	52.5387	656	52.2381		656	69.4048	656	79.3462	656	87.9174
654	92.913	654	95.3978	654	97.1526		654	53.0366	654	52.5453	654	52.2499		654	69.4484	654	79.4062	654	87.9572
652	92.8774	652	95.3683	652	97.1246		652	53.0354	652	52.5493	652	52.2624		652	69.492	652	79.467	652	87.997
650	92.8326	650	95.3398	650	97.0927		650	53.0339	650	52.5509	650	52.275		650	69.535	650	79.5284	650	88.0365
648	92.7804	648	95.3132	648	97.0587		648	53.0316	648	52.5508	648	52.2873		648	69.5773	648	79.5901	648	88.0749
646	92.7229	646	95.2893	646	97.0246		646	53.0282	646	52.5495	646	52.2985		646	69.6186	646	79.6514	646	88.1117
644	92.6628	644	95.2682	644	96.9925		644	53.0237	644	52.5476	644	52.3085		644	69.659	644	79.7114	644	88.1463
642	92.6027	642	95.2499	642	96.9637		642	53.0181	642	52.5458	642	52.317		642	69.6985	642	79.7697	642	88.1787
640	92.5452	640	95.2341	640	96.9391		640	53.0119	640	52.5442	640	52.3242		640	69.7371	640	79.8256	640	88.209
638	92.4923	638	95.2199	638	96.9186		638	53.0054	638	52.5427	638	52.3306		638	69.7746	638	79.8792	638	88.2378
636	92.4454	636	95.2066	636	96.9014		636	52.9992	636	52.5412	636	52.3368		636	69.8106	636	79.9306	636	88.2661
634	92.405	634	95.193	634	96.8861		634	52.9936	634	52.5391	634	52.3435		634	69.8446	634	79.9802	634	88.2945
632	92.3709	632	95.1779	632	96.871		632	52.9886	632	52.5362	632	52.3514		632	69.8762	632	80.0284	632	88.3239
630	92.342	630	95.1601	630	96.8548		630	52.9842	630	52.5322	630	52.3608		630	69.905	630	80.0758	630	88.3543
628	92.3163	628	95.1385	628	96.8364		628	52.9801	628	52.5268	628	52.3716		628	69.9311	628	80.1228	628	88.3857
626	92.2914	626	95.1126	626	96.8155		626	52.976	626	52.5201	626	52.3838		626	69.9547	626	80.1695	626	88.4174
624	92.2647	624	95.0823	624	96.7921		624	52.9714	624	52.5123	624	52.3966		624	69.9763	624	80.2157	624	88.4485
622	92.2335	622	95.0482	622	96.7669		622	52.9661	622	52.5037	622	52.4093		622	69.9967	622	80.2612	622	88.4779
620	92.1959	620	95.0117	620	96.7405		620	52.9599	620	52.4947	620	52.4212		620	70.0164	620	80.3053	620	88.5049
618	92.1504	618	94.9743	618	96.714		618	52.9525	618	52.4856	618	52.4315		618	70.0358	618	80.3473	618	88.5289
616	92.0969	616	94.9378	616	96.6878		616	52.9442	616	52.4768	616	52.4399		616	70.0551	616	80.3867	616	88.5497
614	92.0361	614	94.9035	614	96.6624		614	52.9351	614	52.4683	614	52.4461		614	70.0739	614	80.4232	614	88.5677
612	91.9695	612	94.8721	612	96.6376		612	52.9254	612	52.4605	612	52.4506		612	70.0918	612	80.4566	612	88.5835
610	91.8997	610	94.8436	610	96.6132		610	52.9153	610	52.4533	610	52.4537		610	70.108	610	80.4871	610	88.598
608	91.8292	608	94.8169	608	96.5887		608	52.9051	608	52.4468	608	52.4563		608	70.1221	608	80.5155	608	88.6122
606	91.7605	606	94.7904	606	96.5636		606	52.8947	606	52.4407	606	52.4592		606	70.1337	606	80.5423	606	88.6268
604	91.6957	604	94.762	604	96.5372		604	52.8844	604	52.435	604	52.463		604	70.1431	604	80.5683	604	88.6424
602	91.6357	602	94.7296	602	96.5089		602	52.8739	602	52.4293	602	52.4682		602	70.1506	602	80.594	602	88.6591
600	91.5807	600	94.6918	600	96.4781		600	52.8632	600	52.4233	600	52.4751		600	70.1569	600	80.6198	600	88.6768
598	91.5296	598	94.6476	598	96.4443		598	52.852	598	52.4165	598	52.4835		598	70.1627	598	80.6455	598	88.6954
596	91.4805	596	94.5971	596	96.4072		596	52.84	596	52.4086	596	52.493		596	70.1684	596	80.6705	596	88.7144
594	91.4306	594	94.541	594	96.3669		594	52.8271	594	52.3994	594	52.503		594	70.1743	594	80.6941	594	88.7334
592	91.3769	592	94.4807	592	96.3237		592	52.8131	592	52.3888	592	52.513		592	70.1799	592	80.7155	592	88.7522
590	91.3166	590	94.4176	590	96.2782		590	52.7979	590	52.3768	590	52.5223		590	70.1844	590	80.7342	590	88.7707
588	91.2472	588	94.3531	588	96.2315		588	52.7818	588	52.3639	588	52.5307		588	70.187	588	80.7497	588	88.7886
586	91.1671	586	94.2884	586	96.1848		586	52.7649	586	52.3503	586	52.538		586	70.1864	586	80.7623	586	88.806
584	91.0758	584	94.2237	584	96.1393		584	52.7474	584	52.3364	584	52.5445		584	70.1819	584	80.7724	584	88.8229
582	90.9738	582	94.1592	582	96.0959		582	52.7297	582	52.3225	582	52.5504		582	70.1728	582	80.7809	582	88.8391
580	90.8628	580	94.0941	580	96.0552		580	52.7119	580	52.3088	580	52.5564		580	70.1594	580	80.7886	580	88.8543
578	90.7455	578	94.0278	578	96.017		578	52.6942	578	52.2952	578	52.5628		578	70.1419	578	80.7962	578	88.8683
576	90.6247	576	93.9594	576	95.981		576	52.6765	576	52.2811	576	52.57		576	70.1213	576	80.8038	576	88.8806
574	90.5036	574	93.8884	574	95.9459		574	52.6585	574	52.2662	574	52.5781		574	70.0982	574	80.8113	574	88.8907
572	90.3847	572	93.8144	572	95.9108		572	52.6397	572	52.2498	572	52.5872		572	70.0734	572	80.8178	572	88.898
570	90.2697	570	93.7374	570	95.8745		570	52.6198	570	52.2312	570	52.5969		570	70.0471	570	80.8222	570	88.9021
568	90.1589	568	93.6576	568	95.8363		568	52.5981	568	52.2099	568	52.6066		568	70.0187	568	80.8229	568	88.9025
566	90.0512	566	93.5751	566	95.7958		566	52.574	566	52.1854	566	52.6157		566	69.9871	566	80.8187	566	88.8989
564	89.9442	564	93.4904	564	95.753		564	52.5472	564	52.1577	564	52.6235		564	69.9509	564	80.8083	564	88.891
562	89.8348	562	93.4036	562	95.7084		562	52.5174	562	52.1268	562	52.6293		562	69.9081	562	80.7908	562	88.8787
560	89.7193	560	93.3147	560	95.6624		560	52.4845	560	52.093	560	52.6328		560	69.8568	560	80.7656	560	88.8616
558	89.5943	558	93.2234	558	95.6154		558	52.4485	558	52.0567	558	52.6335		558	69.7954	558	80.7327	558	88.8398
556	89.4574	556	93.1294	556	95.5673		556	52.4096	556	52.0182	556	52.6313		556	69.7229	556	80.6919	556	88.8132
554	89.3077	554	93.0319	554	95.5179		554	52.3679	554	51.9779	554	52.6264		554	69.6389	554	80.6433	554	88.7816
552	89.1456	552	92.9303	552	95.4666		552	52.3236	552	51.9359	552	52.6187		552	69.5436	552	80.5872	552	88.745
550	88.9732	550	92.824	550	95.4129		550	52.2768	550	51.8924	550	52.6088		550	69.4377	550	80.5236	550	88.7034
548	88.7935	548	92.7123	548	95.3559		548	52.2275	548	51.8471	548	52.5971		548	69.3221	548	80.4525	548	88.6568
546	88.6097	546	92.5948	546	95.2953		546	52.1757	546	51.7998	546	52.5839		546	69.1978	546	80.3739	546	88.6051
544	88.4248	544	92.4711	544	95.2309		544	52.1212	544	51.7502	544	52.5697		544	69.0654	544	80.2879	544	88.5484
542	88.2406	542	92.3413	542	95.1629		542	52.0638	542	51.698	542	52.555		542	68.925	542	80.1944	542	88.4867
540	88.0573	540	92.2051	540	95.0914		540	52.0033	540	51.643	540	52.5403		540	68.7766	540	80.0935	540	88.4203
538	87.8738	538	92.0627	538	95.0168		538	51.9394	538	51.5853	538	52.526		538	68.6193	538	79.9852	538	88.3494
536	87.6871	536	91.9142	536	94.9391		536	51.8719	536	51.5249	536	52.5126		536	68.4523	536	79.8692	536	88.2743
534	87.4936	534	91.7594	534	94.8585		534	51.8008	534	51.4623	534	52.5008		534	68.2746	534	79.7455	534	88.1957
532	87.2892	532	91.598	532	94.7745		532	51.7259	532	51.398	532	52.4909		532	68.0852	532	79.6137	532	88.1142
530	87.0701	530	91.4294	530	94.6869		530	51.6472	530	51.3325	530	52.4834		530	67.8833	530	79.473	530	88.0307
528	86.8335	528	91.2526	528	94.5952		528	51.5645	528	51.2664	528	52.4787		528	67.6681	528	79.3229	528	87.9457
526	86.5774	526	91.0662	526	94.4993		526	51.4777	526	51.2	526	52.4769		526	67.4391	526	79.1625	526	87.8599
524	86.3013	524	90.8691	524	94.3991		524	51.3865	524	51.1335	524	52.4779		524	67.1953	524	78.9909	524	87.7736
522	86.0055	522	90.6595	522	94.295		522	51.2904	522	51.0667	522	52.4815		522	66.9359	522	78.8072	522	87.6866
520	85.691	520	90.4366	520	94.1875		520	51.1889	520	50.999	520	52.4868		520	66.6596	520	78.6102	520	87.5982
518	85.3589	518	90.1994	518	94.0772		518	51.0811	518	50.9297	518	52.4931		518	66.365	518	78.3987	518	87.5069
516	85.0105	516	89.9478	516	93.9645		516	50.9661	516	50.8574	516	52.4992		516	66.0503	516	78.1713	516	87.4108
514	84.6471	514	89.6822	514	93.8496		514	50.843	514	50.7809	514	52.5039		514	65.7142	514	77.9262	514	87.3074
512	84.2693	512	89.4036	512	93.7324		512	50.7107	512	50.6984	512	52.506		512	65.355	512	77.6615	512	87.1939
510	83.8781	510	89.1132	510	93.6124		510	50.5679	510	50.6083	510	52.5043		510	64.9717	510	77.375	510	87.0671
508	83.4742	508	88.8124	508	93.4889		508	50.4136	508	50.5088	508	52.4977		508	64.5633	508	77.0644	508	86.9239
506	83.0582	506	88.5024	506	93.3613		506	50.2464	506	50.398	506	52.4854		506	64.1295	506	76.7279	506	86.7614
504	82.6308	504	88.1841	504	93.2287		504	50.0654	504	50.2744	504	52.4665		504	63.6698	504	76.3639	504	86.5771
502	82.1926	502	87.8577	502	93.0906		502	49.8697	502	50.1363	502	52.4405		502	63.1841	502	75.9714	502	86.369
500	81.7438	500	87.5227	500	92.9463		500	49.6585	500	49.9826	500	52.4069		500	62.6721	500	75.5502	500	86.1356
498	81.2841	498	87.1783	498	92.7956		498	49.4314	498	49.8125	498	52.3655		498	62.1335	498	75.1007	498	85.8763
496	80.8127	496	86.823	496	92.6377		496	49.1885	496	49.6257	496	52.3164		496	61.5682	496	74.6241	496	85.5909
494	80.328	494	86.4553	494	92.4721		494	48.9301	494	49.4225	494	52.2599		494	60.9758	494	74.1219	494	85.2798
492	79.8281	492	86.0734	492	92.2978		492	48.6567	492	49.2037	492	52.1967		492	60.3567	492	73.5959	492	84.9441
490	79.3112	490	85.6762	490	92.1137		490	48.3692	490	48.9705	490	52.1277		490	59.7113	490	73.048	490	84.5853
488	78.7753	488	85.2625	488	91.9183		488	48.0687	488	48.7245	488	52.0543		488	59.0409	488	72.4798	488	84.2049
486	78.2195	486	84.8318	486	91.7105		486	47.7561	486	48.4675	486	51.9778		486	58.347	486	71.8926	486	83.805
484	77.6439	484	84.3841	484	91.4891		484	47.4323	484	48.201	484	51.8996		484	57.6319	484	71.2876	484	83.3877
482	77.0499	482	83.92	482	91.2532		482	47.0981	482	47.9267	482	51.821		482	56.898	482	70.6656	482	82.9553
480	76.4402	480	83.4405	480	91.0028		480	46.7541	480	47.646	480	51.7427		480	56.1482	480	70.0277	480	82.5101
478	75.8185	478	82.9476	478	90.7384		478	46.4008	478	47.36	478	51.6653		478	55.3852	478	69.3752	478	82.0544
476	75.1896	476	82.4434	476	90.4609		476	46.039	476	47.0696	476	51.5887		476	54.6119	476	68.7094	476	81.5903
474	74.5586	474	81.9309	474	90.172		474	45.6694	474	46.7756	474	51.5127		474	53.8312	474	68.0326	474	81.1197
472	73.9303	472	81.4132	472	89.8737		472	45.2933	472	46.4787	472	51.4363		472	53.0458	472	67.347	472	80.6444
470	73.309	470	80.8941	470	89.5682		470	44.9117	470	46.1794	470	51.3585		470	52.2583	470	66.6552	470	80.1654
468	72.6982	468	80.3772	468	89.2575		468	44.5263	468	45.878	468	51.2783		468	51.4713	468	65.9598	468	79.683
466	72.1001	466	79.8659	466	88.9436		466	44.1382	466	45.5743	466	51.1944		466	50.6868	466	65.2626	466	79.1967
464	71.5157	464	79.3629	464	88.628		464	43.7485	464	45.2679	464	51.1058		464	49.9061	464	64.5651	464	78.7053
462	70.9448	462	78.8703	462	88.3118		462	43.3577	462	44.9578	462	51.0115		462	49.1297	462	63.867	462	78.2064
460	70.3858	460	78.3888	460	87.9952		460	42.9654	460	44.6424	460	50.9105		460	48.3565	460	63.1671	460	77.6971
458	69.8364	458	77.9176	458	87.6782		458	42.5704	458	44.3197	458	50.8023		458	47.584	458	62.4623	458	77.1736
456	69.293	456	77.4545	456	87.3595		456	42.1703	456	43.987	456	50.6859		456	46.8079	456	61.7479	456	76.6315
454	68.7512	454	76.9957	454	87.0375		454	41.7617	454	43.6416	454	50.5609		454	46.0219	454	61.0178	454	76.0658
452	68.2053	452	76.5357	452	86.7094		452	41.3405	452	43.2801	452	50.4263		452	45.2187	452	60.2644	452	75.4712
450	67.6487	450	76.0679	450	86.3719		450	40.9013	450	42.899	450	50.2811		450	44.3894	450	59.4789	450	74.8412
448	67.0732	448	75.5842	448	86.0207		448	40.4384	448	42.4942	448	50.1238		448	43.525	448	58.6514	448	74.1689
446	66.4696	446	75.0756	446	85.6506		446	39.9451	446	42.0614	446	49.9523		446	42.6161	446	57.7717	446	73.4461
444	65.8274	444	74.5324	444	85.2557		444	39.4145	444	41.5954	444	49.7636		444	41.6542	444	56.8291	444	72.6636
442	65.1353	442	73.9443	442	84.8295		442	38.8393	442	41.0906	442	49.5538		442	40.6319	442	55.8128	442	71.8111
440	64.381	440	73.3006	440	84.3646		440	38.2123	440	40.5408	440	49.3179		440	39.5439	440	54.7129	440	70.8775
438	63.5524	438	72.5907	438	83.8533		438	37.5267	438	39.9397	438	49.05		438	38.3872	438	53.5209	438	69.8513
436	62.6371	436	71.8038	436	83.2875		436	36.7764	436	39.2809	436	48.7433		436	37.1617	436	52.2299	436	68.7213
434	61.6235	434	70.9293	434	82.659		434	35.9569	434	38.559	434	48.3905		434	35.8702	434	50.8361	434	67.4772
432	60.5005	432	69.9569	432	81.9592		432	35.0652	432	37.7698	432	47.984		432	34.5194	432	49.3386	432	66.1108
430	59.2583	430	68.8763	430	81.1797		430	34.1008	430	36.9111	430	47.5166		430	33.119	430	47.7409	430	64.6164
428	57.8884	428	67.6777	428	80.3121		428	33.0656	428	35.9827	428	46.9814		428	31.6817	428	46.0502	428	62.9916
426	56.3839	426	66.3513	426	79.3482		426	31.9645	426	34.9871	426	46.3725		426	30.223	426	44.278	426	61.238
424	54.7407	424	64.8885	424	78.28		424	30.8055	424	33.9294	424	45.6852		424	28.7601	424	42.4399	424	59.3613
422	52.9579	422	63.2816	422	77.0998		422	29.5994	422	32.8167	422	44.9164		422	27.3112	422	40.5542	422	57.3713
420	51.0388	420	61.5253	420	75.8001		420	28.3595	420	31.6587	420	44.0646		420	25.8944	420	38.642	420	55.2819
418	48.9921	418	59.6171	418	74.3744		418	27.1018	418	30.4667	418	43.1302		418	24.5269	418	36.7254	418	53.1109
416	46.8324	416	57.559	416	72.8167		416	25.8439	416	29.2534	416	42.1158		416	23.2244	416	34.8269	416	50.8791
414	44.581	414	55.3585	414	71.1224		414	24.6045	414	28.0328	414	41.0262		414	21.9996	414	32.9681	414	48.6096
412	42.2652	412	53.0292	412	69.2888		412	23.4028	412	26.8193	412	39.8686		412	20.8629	412	31.169	412	46.3272
410	39.9178	410	50.5917	410	67.3154		410	22.2573	410	25.6278	410	38.6522		410	19.8216	410	29.4471	410	44.057
408	37.5751	408	48.0728	408	65.2046		408	21.1849	408	24.473	408	37.3883		408	18.8796	408	27.8167	408	41.8235
406	35.2751	406	45.5055	406	62.9627		406	20.2	406	23.3688	406	36.0897		406	18.0386	406	26.2889	406	39.6496
404	33.0546	404	42.927	404	60.6001		404	19.3134	404	22.328	404	34.7703		404	17.2971	404	24.8713	404	37.5554
402	30.9471	402	40.3766	402	58.1324		402	18.5322	402	21.3614	402	33.4446		402	16.6519	402	23.568	402	35.5576
400	28.9807	400	37.8935	400	55.5799		400	17.859	400	20.4773	400	32.1271		400	16.0976	400	22.3801	400	33.6691
398	27.1766	398	35.5147	398	52.968		398	17.2923	398	19.6817	398	30.8317		398	15.6277	398	21.3056	398	31.8987
396	25.5487	396	33.2724	396	50.3268		396	16.8271	396	18.9772	396	29.5718		396	15.2347	396	20.3405	396	30.2515
394	24.1033	394	31.1927	394	47.6896		394	16.4554	394	18.364	394	28.3597		394	14.9106	394	19.4789	394	28.729
392	22.8401	392	29.2944	392	45.0921		392	16.1673	392	17.8396	392	27.2066		392	14.6474	392	18.7136	392	27.3295
390	21.7531	390	27.5889	390	42.5697		390	15.9523	390	17.3991	390	26.1221		390	14.4376	390	18.0369	390	26.0488
388	20.8319	388	26.08	388	40.1563		388	15.7995	388	17.0364	388	25.1144		388	14.2742	388	17.4404	388	24.8804
386	20.0629	386	24.7654	386	37.8816		386	15.6989	386	16.744	386	24.1898		386	14.1509	386	16.9161	386	23.8158
384	19.4308	384	23.6371	384	35.7695		384	15.6417	384	16.514	384	23.3526		384	14.0623	384	16.4557	384	22.8451
382	18.9191	382	22.683	382	33.8366		382	15.6198	382	16.3385	382	22.6044		382	14.0036	382	16.051	382	21.9567
380	18.5114	380	21.8881	380	32.0916		380	15.6267	380	16.2093	380	21.9443		380	13.9704	380	15.6942	380	21.1385
378	18.1914	378	21.2355	378	30.5355		378	15.6565	378	16.119	378	21.3691		378	13.9588	378	15.3774	378	20.3781
376	17.9445	376	20.7075	376	29.162		376	15.7039	376	16.0603	376	20.8728		376	13.9648	376	15.0932	376	19.6633
374	17.7572	374	20.286	374	27.9593		374	15.7642	374	16.0268	374	20.4482		374	13.9844	374	14.8344	374	18.9837
372	17.6182	372	19.9537	372	26.9112		372	15.833	372	16.0124	372	20.0865		372	14.0137	372	14.595	372	18.3309
370	17.5179	370	19.694	370	25.9997		370	15.9061	370	16.0118	370	19.779		370	14.0491	370	14.3696	370	17.6993
368	17.4482	368	19.4916	368	25.2058		368	15.98	368	16.0203	368	19.5169		368	14.0868	368	14.1544	368	17.0867
366	17.4027	366	19.3332	366	24.511		366	16.0514	366	16.0341	366	19.2925		366	14.1236	366	13.9471	366	16.4937
364	17.3755	364	19.2067	364	23.8983		364	16.1176	364	16.0497	364	19.0993		364	14.157	364	13.7467	364	15.9234
362	17.361	362	19.1023	362	23.3523		362	16.1762	362	16.0644	362	18.9315		362	14.1844	362	13.5535	362	15.3805
360	17.3537	360	19.0116	360	22.8595		360	16.2252	360	16.0759	360	18.7843		360	14.2043	360	13.3686	360	14.8699
358	17.3476	358	18.9278	358	22.408		358	16.2632	358	16.0821	358	18.6534		358	14.2154	358	13.1932	358	14.3962
356	17.3367	356	18.8454	356	21.9876		356	16.2885	356	16.0812	356	18.5347		356	14.2166	356	13.0284	356	13.9622
354	17.3154	354	18.7599	354	21.5893		354	16.2998	354	16.0714	354	18.4238		354	14.2074	354	12.8748	354	13.5689
352	17.2786	352	18.6676	352	21.2059		352	16.2959	352	16.051	352	18.3164		352	14.1871	352	12.7317	352	13.2152
350	17.2225	350	18.5652	350	20.8318		350	16.2754	350	16.0183	350	18.2082		350	14.1552	350	12.5976	350	12.8981
348	17.1448	348	18.4499	348	20.463		348	16.237	348	15.9714	348	18.0951		348	14.1111	348	12.47	348	12.6137
346	17.0444	346	18.3195	346	20.0971		346	16.1792	346	15.9086	346	17.9736		346	14.054	346	12.3458	346	12.3571
344	16.9215	344	18.1721	344	19.7329		344	16.1006	344	15.8282	344	17.8407		344	13.9829	344	12.222	344	12.124
342	16.777	342	18.0062	342	19.3706		342	16	342	15.7286	342	17.6941		342	13.8968	342	12.0954	342	11.91
340	16.6116	340	17.821	340	19.0105		340	15.876	340	15.6084	340	17.5325		340	13.7941	340	11.9637	340	11.7119
338	16.4261	338	17.616	338	18.6535		338	15.7275	338	15.4662	338	17.3547		338	13.6735	338	11.8252	338	11.5267
336	16.2204	336	17.3914	336	18.3001		336	15.554	336	15.3012	336	17.1601		336	13.5335	336	11.6793	336	11.3522
334	15.9944	334	17.1476	334	17.9505		334	15.3551	334	15.1131	334	16.9485		334	13.3733	334	11.5258	334	11.1862
332	15.7476	332	16.8853	332	17.6048		332	15.1312	332	14.9019	332	16.7197		332	13.1922	332	11.3653	332	11.0264
330	15.48	330	16.6056	330	17.263		330	14.8833	330	14.6684	330	16.4741		330	12.9905	330	11.1988	330	10.8704
328	15.1924	328	16.3096	328	16.9254		328	14.6131	328	14.414	328	16.2123		328	12.7691	328	11.0271	328	10.7158
326	14.8864	326	15.999	326	16.5927		326	14.3228	326	14.1409	326	15.9356		326	12.5299	326	10.8511	326	10.5602
324	14.5651	324	15.6758	324	16.2663		324	14.0154	324	13.8518	324	15.6457		324	12.2756	324	10.6714	324	10.4014
322	14.2325	322	15.3427	322	15.9479		322	13.6939	322	13.55	322	15.3452		322	12.0092	322	10.4886	322	10.2383
320	13.8933	320	15.0027	320	15.6395		320	13.3621	320	13.239	320	15.0371		320	11.7344	320	10.3032	320	10.0706
318	13.5523	318	14.6597	318	15.3431		318	13.0237	318	12.9227	318	14.7245		318	11.455	318	10.1157	318	9.89911
316	13.2143	316	14.3178	316	15.06		316	12.6825	316	12.605	316	14.4111		316	11.1747	316	9.92715	316	9.72592
314	12.8835	314	13.9812	314	14.7912		314	12.3427	314	12.2896	314	14.1001		314	10.8972	314	9.7389	314	9.55399
312	12.5633	312	13.6537	312	14.5368		312	12.0082	312	11.9798	312	13.7946		312	10.6254	312	9.55264	312	9.38673
310	12.256	310	13.3385	310	14.2961		310	11.6823	310	11.6785	310	13.4974		310	10.362	310	9.37024	310	9.2275
308	11.9628	308	13.0377	308	14.0678		308	11.3684	308	11.388	308	13.2107		308	10.1088	308	9.19349	308	9.07897
306	11.684	306	12.752	306	13.8506		306	11.0685	306	11.1095	306	12.9361		306	9.86684	306	9.02375	306	8.94261
304	11.4189	304	12.4815	304	13.6429		304	10.784	304	10.8438	304	12.6748		304	9.63628	304	8.8617	304	8.81844
302	11.1666	302	12.2252	302	13.4435		302	10.5154	302	10.5914	302	12.4274		302	9.41672	302	8.70724	302	8.70499
300	10.9261	300	11.9824	300	13.2516		300	10.2627	300	10.3523	300	12.1944		300	9.20745	300	8.55962	300	8.5997
298	10.697	298	11.7526	298	13.0675		298	10.0254	298	10.1268	298	11.9764		298	9.0079	298	8.41771	298	8.49948
296	10.4801	296	11.5367	296	12.8924		296	9.80392	296	9.91611	296	11.7742		296	8.81815	296	8.28054	296	8.40152
294	10.278	294	11.337	294	12.7287		294	9.59924	294	9.72216	294	11.5896		294	8.63942	294	8.14782	294	8.30401
292	10.0947	292	11.1573	292	12.5801		292	9.41388	292	9.54806	292	11.4251		292	8.47425	292	8.02036	292	8.20674
290	9.93559	290	11.0025	290	12.4513		290	9.25171	290	9.39785	290	11.2847		290	8.32652	290	7.90031	290	8.11128
288	9.80662	288	10.878	288	12.3475		288	9.11773	288	9.2761	288	11.1731		288	8.20108	288	7.79107	288	8.0208
286	9.71349	286	10.7888	286	12.2737		286	9.01742	286	9.18742	286	11.0953		286	8.10309	286	7.69693	286	7.93953
284	9.66058	284	10.7391	284	12.2344		284	8.95599	284	9.13581	284	11.0564		284	8.03734	284	7.62242	284	7.87199
282	9.65037	282	10.7314	282	12.2321		282	8.93759	282	9.12423	282	11.0601		282	8.00756	282	7.57173	282	7.82224
280	9.68323	280	10.7667	280	12.2675		280	8.96481	280	9.15433	280	11.1082		280	8.01598	280	7.5481	280	7.79329
278	9.7578	278	10.8446	278	12.3391		278	9.03852	278	9.22649	278	11.2004		278	8.06332	278	7.55361	278	7.78687
276	9.87184	276	10.9639	276	12.4436		276	9.15808	276	9.34008	276	11.334		276	8.14907	276	7.5891	276	7.80359
274	10.0233	274	11.1232	274	12.5767		274	9.32179	274	9.49387	274	11.5044		274	8.27197	274	7.65454	274	7.84327
272	10.2108	272	11.3214	272	12.7337		272	9.52741	272	9.68628	272	11.7055		272	8.43058	272	7.74933	272	7.90544
270	10.4345	270	11.5574	270	12.9108		270	9.7724	270	9.91551	270	11.9309		270	8.62353	270	7.87263	270	7.98966
268	10.6947	268	11.8302	268	13.105		268	10.0539	268	10.1792	268	12.1742		268	8.84935	268	8.02341	268	8.0955
266	10.9912	266	12.1375	266	13.3142		266	10.3681	266	10.4739	266	12.4293		266	9.10597	266	8.20019	266	8.22218
264	11.3214	264	12.4748	264	13.5368		264	10.7097	264	10.7943	264	12.6909		264	9.3898	264	8.40049	264	8.36794
262	11.6789	262	12.8349	262	13.7699		262	11.0708	262	11.1326	262	12.9533		262	9.69491	262	8.62022	262	8.52933
260	12.0526	260	13.2069	260	14.0091		260	11.4407	260	11.4785	260	13.2106		260	10.0124	260	8.85316	260	8.70079
258	12.4273	258	13.577	258	14.2472		258	11.8062	258	11.8191	258	13.4557		258	10.3307	258	9.09089	258	8.87474
256	12.7849	256	13.9293	256	14.4744		256	12.1521	256	12.1403	256	13.6808		256	10.6362	256	9.32331	256	9.04217
254	13.1075	254	14.2481	254	14.6793		254	12.4629	254	12.4281	254	13.8774		254	10.9147	254	9.53959	254	9.19389
252	13.3795	252	14.5192	252	14.8506		252	12.7251	252	12.6702	252	14.0375		252	11.1538	252	9.72962	252	9.32192
250	13.5906	250	14.7323	250	14.9788		250	12.9283	250	12.8576	250	14.1545		250	11.3439	250	9.88539	250	9.42078
248	13.7369	248	14.8821	248	15.0582		248	13.0669	248	12.9855	248	14.2246		248	11.4801	248	10.0021	248	9.48827
246	13.8207	246	14.9685	246	15.0882		246	13.1402	246	13.0537	246	14.2473		246	11.5618	246	10.0786	246	9.52549
244	13.8494	244	14.9964	244	15.0732		244	13.152	244	13.0657	244	14.2258		244	11.5929	244	10.1172	244	9.53616
242	13.8328	242	14.9742	242	15.0218		242	13.11	242	13.0287	242	14.1668		242	11.5802	242	10.1231	242	9.52541
240	13.7815	240	14.9128	240	14.9455		240	13.0242	240	12.9519	240	14.0794		240	11.5323	240	10.103	240	9.49867
238	13.706	238	14.8251	238	14.8571		238	12.9065	238	12.8469	238	13.9752		238	11.4591	238	10.0648	238	9.46105
236	13.617	236	14.7253	236	14.77		236	12.7712	236	12.7273	236	13.8675		236	11.3716	236	10.0173	236	9.4176
234	13.5274	234	14.6305	234	14.6979		234	12.6354	234	12.6102	234	13.7717		234	11.2834	234	9.97093	234	9.37457
232	13.4557	232	14.5619	232	14.6564		232	12.5208	232	12.5166	232	13.7063		232	11.2119	232	9.93881	232	9.34122
230	13.4276	230	14.5461	230	14.6642		230	12.4545	230	12.4731	230	13.6932		230	11.1798	230	9.93816	230	9.33159
228	13.4773	228	14.6156	228	14.7452		228	12.4688	228	12.5105	228	13.7578		228	11.2156	228	9.99079	228	9.36528
226	13.6446	226	14.8075	226	14.928		226	12.5993	226	12.6621	226	13.9281		226	11.3515	226	10.1223	226	9.46653
224	13.9701	224	15.1591	224	15.2443		224	12.8805	224	12.9594	224	14.2314		224	11.6198	224	10.3595	224	9.66123
222	14.4866	222	15.7026	222	15.7238		222	13.3398	222	13.4267	222	14.6899		222	12.0468	222	10.7256	222	9.97202
220	15.2103	220	16.4572	220	16.3878		220	13.9901	220	14.0744	220	15.3153		220	12.6459	220	11.2351	220	10.4123
218	16.1332	218	17.4222	218	17.2415		218	14.8248	218	14.894	218	16.1027		218	13.4117	218	11.8879	218	10.9806
216	17.2186	216	18.5709	216	18.2672		216	15.8127	216	15.8547	216	17.0268		216	14.3156	216	12.6648	216	11.6568
214	18.4024	214	19.8496	214	19.4209		214	16.8994	214	16.9038	214	18.0413		214	15.3064	214	13.5269	214	12.4015
212	19.5997	212	21.1796	212	20.6333		212	18.011	212	17.9714	212	19.0808		212	16.3138	212	14.4173	212	13.1594
210	20.7164	210	22.4653	210	21.8157		210	19.0634	210	18.9782	210	20.0688		210	17.2581	210	15.2679	210	13.8668
208	21.6637	208	23.6063	208	22.872		208	19.9739	208	19.8468	208	20.9271		208	18.0613	208	16.0084	208	14.4608
206	22.3724	206	24.5116	206	23.7122		206	20.6732	206	20.5129	206	21.5877		206	18.6597	206	16.5774	206	14.8908
204	22.8037	204	25.1137	204	24.268		204	21.1168	204	20.9353	204	22.0044		204	19.0145	204	16.9327	204	15.1273
202	22.955	202	25.3795	202	24.5043		202	21.2909	202	21.1021	202	22.1596		202	19.1184	202	17.0585	202	15.1675
200	22.8578	200	25.3167	200	24.4266		200	21.2145	200	21.0324	200	22.0686		200	18.9965	200	16.9685	200	15.0363

## Sheet: Figure 4a
Thickness optimization of AMTA based on the solar reflectivity.
Same total mass for different Mica@TiO2 loading (wt%)	Thickness (μm)	Solar reflectivity (%)			50 wt% Mica@TiO2 loading for different thickness (μm)	Solar reflectivity (%)			Confidence intervals				Fitted prediction curves
		Mean	Standard deviation			Mean	Standard deviation		Thickness (μm)	Solar reflectivity (%)	Solar reflectivity (%)		Thickness (μm)	Solar reflectivity (%)
50	25	91.585	0.548		10	87.089	0.414
70	23	92.89	0.696		25	91.585	0.548		5.04752	71.2738	86.5804		5.04752	78.8479
90	19	94.841	0.417		50	92.116	0.645		5.11056	71.6639	86.5955		5.11056	79.0516
					100	92.877	0.797		5.17359	72.044	86.6116		5.17359	79.2505
									5.23662	72.4131	86.6287		5.23662	79.4446
									5.29965	72.7733	86.6458		5.29965	79.6341
									5.36268	73.1235	86.6639		5.36268	79.8192
									5.42571	73.4658	86.682		5.42571	80
									5.48874	73.7982	86.7011		5.48874	80.1766
									5.55178	74.1225	86.7202		5.55178	80.3492
									5.61481	74.4389	86.7403		5.61481	80.5179
									5.67784	74.7464	86.7605		5.67784	80.6828
									5.74087	75.0469	86.7816		5.74087	80.8441
									5.8039	75.3404	86.8027		5.8039	81.0018
									5.86693	75.626	86.8238		5.86693	81.156
									5.92996	75.9046	86.846		5.92996	81.307
									5.993	76.1762	86.8681		5.993	81.4547
									6.05603	76.4419	86.8912		6.05603	81.5992
									6.11906	76.7006	86.9134		6.11906	81.7407
									6.18209	76.9533	86.9375		6.18209	81.8792
									6.24512	77.2001	86.9607		6.24512	82.0149
									6.30815	77.4408	86.9848		6.30815	82.1477
									6.37119	77.6757	87.0079		6.37119	82.2779
									6.43422	77.9055	87.0321		6.43422	82.4054
									6.49725	78.1304	87.0572		6.49725	82.5303
									6.56028	78.3493	87.0814		6.56028	82.6528
									6.62331	78.5632	87.1065		6.62331	82.7728
									6.68634	78.7732	87.1317		6.68634	82.8904
									6.74937	78.9771	87.1568		6.74937	83.0058
									6.81241	79.1771	87.183		6.81241	83.1189
									6.87544	79.3731	87.2081		6.87544	83.2299
									6.93847	79.5642	87.2343		6.93847	83.3387
									7.0015	79.7512	87.2594		7.0015	83.4455
									7.06453	79.9333	87.2856		7.06453	83.5503
									7.12756	80.1124	87.3118		7.12756	83.6531
									7.1906	80.2875	87.3389		7.1906	83.7541
									7.25363	80.4587	87.3651		7.25363	83.8531
									7.31666	80.6258	87.3912		7.31666	83.9504
									7.37969	80.789	87.4184		7.37969	84.0459
									7.44272	80.9492	87.4445		7.44272	84.1397
									7.50575	81.1064	87.4717		7.50575	84.2318
									7.56878	81.2597	87.4979		7.56878	84.3223
									7.63182	81.4099	87.525		7.63182	84.4112
									7.69485	81.5572	87.5522		7.69485	84.4985
									7.75788	81.7014	87.5793		7.75788	84.5844
									7.82091	81.8417	87.6065		7.82091	84.6687
									7.88394	81.98	87.6337		7.88394	84.7516
									7.94697	82.1154	87.6608		7.94697	84.8331
									8.01001	82.2477	87.688		8.01001	84.9132
									8.07304	82.378	87.7151		8.07304	84.992
									8.13607	82.5044	87.7433		8.13607	85.0694
									8.1991	82.6288	87.7705		8.1991	85.1456
									8.26213	82.7512	87.7976		8.26213	85.2206
									8.32516	82.8706	87.8248		8.32516	85.2943
									8.38819	82.988	87.853		8.38819	85.3668
									8.45123	83.1024	87.8801		8.45123	85.4381
									8.51426	83.2148	87.9073		8.51426	85.5083
									8.57729	83.3253	87.9355		8.57729	85.5774
									8.64032	83.4337	87.9626		8.64032	85.6453
									8.70335	83.5392	87.9908		8.70335	85.7123
									8.76638	83.6427	88.018		8.76638	85.7781
									8.82941	83.7452	88.0451		8.82941	85.843
									8.89245	83.8447	88.0733		8.89245	85.9068
									8.95548	83.9422	88.1004		8.95548	85.9697
									9.01851	84.0377	88.1286		9.01851	86.0316
									9.08154	84.1322	88.1558		9.08154	86.0926
									9.14457	84.2238	88.1839		9.14457	86.1527
									9.2076	84.3143	88.2111		9.2076	86.2118
									9.27064	84.4029	88.2393		9.27064	86.2701
									9.33367	84.4904	88.2664		9.33367	86.3275
									9.3967	84.575	88.2946		9.3967	86.3841
									9.45973	84.6586	88.3218		9.45973	86.4398
									9.52276	84.7412	88.3499		9.52276	86.4948
									9.58579	84.8208	88.3781		9.58579	86.5489
									9.64882	84.8994	88.4053		9.64882	86.6023
									9.71186	84.977	88.4334		9.71186	86.6549
									9.77489	85.0526	88.4606		9.77489	86.7068
									9.83792	85.1272	88.4888		9.83792	86.7579
									9.90095	85.1999	88.5159		9.90095	86.8083
									9.96398	85.2715	88.5441		9.96398	86.858
									10	85.3113	88.5602		10	86.8861
									10.027	85.3411	88.5723		10.027	86.907
									10.09	85.4108	88.5994		10.09	86.9554
									10.1531	85.4775	88.6276		10.1531	87.0031
									10.2161	85.5441	88.6548		10.2161	87.0501
									10.2791	85.6088	88.6829		10.2791	87.0965
									10.3422	85.6725	88.7111		10.3422	87.1423
									10.4052	85.7352	88.7382		10.4052	87.1874
									10.4682	85.7959	88.7664		10.4682	87.232
									10.5313	85.8556	88.7936		10.5313	87.2759
									10.5943	85.9153	88.8217		10.5943	87.3193
									10.6573	85.973	88.8499		10.6573	87.3621
									10.7204	86.0297	88.8771		10.7204	87.4044
									10.7834	86.0844	88.9052		10.7834	87.4461
									10.8464	86.1391	88.9324		10.8464	87.4873
									10.9094	86.1929	88.9606		10.9094	87.5279
									10.9725	86.2456	88.9877		10.9725	87.568
									11.0355	86.2964	89.0159		11.0355	87.6076
									11.0985	86.3471	89.0431		11.0985	87.6467
									11.1616	86.3969	89.0712		11.1616	87.6853
									11.2246	86.4456	89.0984		11.2246	87.7235
									11.2876	86.4934	89.1266		11.2876	87.7611
									11.3507	86.5401	89.1537		11.3507	87.7983
									11.4137	86.5859	89.1809		11.4137	87.835
									11.4767	86.6307	89.2091		11.4767	87.8713
									11.5398	86.6744	89.2362		11.5398	87.9071
									11.6028	86.7182	89.2634		11.6028	87.9425
									11.6658	86.761	89.2905		11.6658	87.9775
									11.7289	86.8028	89.3177		11.7289	88.0121
									11.7919	86.8436	89.3449		11.7919	88.0462
									11.8549	86.8834	89.372		11.8549	88.0799
									11.918	86.9232	89.3992		11.918	88.1133
									11.981	86.962	89.4264		11.981	88.1462
									12.044	86.9998	89.4535		12.044	88.1787
									12.107	87.0376	89.4807		12.107	88.2109
									12.1701	87.0744	89.5068		12.1701	88.2427
									12.2331	87.1103	89.534		12.2331	88.2741
									12.2962	87.1461	89.5602		12.2962	88.3052
									12.3592	87.1809	89.5873		12.3592	88.3359
									12.4222	87.2157	89.6135		12.4222	88.3663
									12.4852	87.2486	89.6396		12.4852	88.3963
									12.5483	87.2824	89.6658		12.5483	88.4259
									12.6113	87.3152	89.6919		12.6113	88.4553
									12.6743	87.3471	89.7181		12.6743	88.4843
									12.7374	87.3779	89.7442		12.7374	88.513
									12.8004	87.4098	89.7694		12.8004	88.5413
									12.8634	87.4396	89.7956		12.8634	88.5694
									12.9265	87.4695	89.8207		12.9265	88.5971
									12.9895	87.4993	89.8459		12.9895	88.6246
									13.0525	87.5282	89.871		13.0525	88.6517
									13.1156	87.557	89.8962		13.1156	88.6786
									13.1786	87.5849	89.9213		13.1786	88.7051
									13.2416	87.6127	89.9454		13.2416	88.7314
									13.3047	87.6406	89.9706		13.3047	88.7574
									13.3677	87.6675	89.9947		13.3677	88.7831
									13.4307	87.6943	90.0189		13.4307	88.8085
									13.4938	87.7202	90.043		13.4938	88.8337
									13.5568	87.7461	90.0672		13.5568	88.8586
									13.6198	87.7719	90.0913		13.6198	88.8833
									13.6828	87.7968	90.1145		13.6828	88.9076
									13.7459	87.8217	90.1386		13.7459	88.9318
									13.8089	87.8456	90.1617		13.8089	88.9557
									13.8719	87.8704	90.1849		13.8719	88.9793
									13.935	87.8933	90.208		13.935	89.0027
									13.998	87.9172	90.2312		13.998	89.0259
									14.061	87.9401	90.2533		14.061	89.0488
									14.1241	87.963	90.2764		14.1241	89.0714
									14.1871	87.9859	90.2986		14.1871	89.0939
									14.2501	88.0088	90.3207		14.2501	89.1161
									14.3132	88.0306	90.3428		14.3132	89.1381
									14.3762	88.0525	90.364		14.3762	89.1599
									14.4392	88.0734	90.3861		14.4392	89.1815
									14.5023	88.0953	90.4072		14.5023	89.2029
									14.5653	88.1162	90.4283		14.5653	89.224
									14.6283	88.1371	90.4495		14.6283	89.245
									14.6913	88.157	90.4706		14.6913	89.2657
									14.7544	88.1779	90.4917		14.7544	89.2862
									14.8174	88.1978	90.5118		14.8174	89.3066
									14.8804	88.2177	90.5319		14.8804	89.3267
									14.9435	88.2376	90.5521		14.9435	89.3467
									15.0065	88.2565	90.5722		15.0065	89.3664
									15.0695	88.2764	90.5923		15.0695	89.386
									15.1326	88.2953	90.6124		15.1326	89.4054
									15.1956	88.3142	90.6316		15.1956	89.4246
									15.2586	88.3331	90.6507		15.2586	89.4436
									15.3217	88.351	90.6708		15.3217	89.4624
									15.3847	88.3699	90.6889		15.3847	89.4811
									15.4477	88.3878	90.708		15.4477	89.4996
									15.5108	88.4057	90.7271		15.5108	89.5179
									15.5738	88.4237	90.7452		15.5738	89.5361
									15.6368	88.4416	90.7633		15.6368	89.554
									15.6998	88.4585	90.7824		15.6998	89.5718
									15.7629	88.4754	90.8006		15.7629	89.5895
									15.8259	88.4933	90.8177		15.8259	89.607
									15.8889	88.5102	90.8358		15.8889	89.6243
									15.952	88.5271	90.8529		15.952	89.6415
									16	88.5391	90.867		16	89.6545
									16.015	88.5431	90.871		16.015	89.6585
									16.078	88.56	90.8881		16.078	89.6754
									16.1411	88.5759	90.9052		16.1411	89.6921
									16.2041	88.5928	90.9223		16.2041	89.7087
									16.2671	88.6087	90.9384		16.2671	89.7251
									16.3302	88.6247	90.9555		16.3302	89.7414
									16.3932	88.6406	90.9716		16.3932	89.7575
									16.4562	88.6565	90.9877		16.4562	89.7735
									16.5193	88.6714	91.0038		16.5193	89.7893
									16.5823	88.6873	91.0199		16.5823	89.8051
									16.6453	88.7023	91.036		16.6453	89.8206
									16.7083	88.7182	91.052		16.7083	89.8361
									16.7714	88.7331	91.0671		16.7714	89.8514
									16.8344	88.748	91.0822		16.8344	89.8666
									16.8974	88.763	91.0983		16.8974	89.8816
									16.9605	88.7769	91.1134		16.9605	89.8965
									17.0235	88.7918	91.1285		17.0235	89.9113
									17.0865	88.8067	91.1426		17.0865	89.926
									17.1496	88.8207	91.1577		17.1496	89.9405
									17.2126	88.8346	91.1728		17.2126	89.9549
									17.2756	88.8495	91.1869		17.2756	89.9692
									17.3387	88.8635	91.2009		17.3387	89.9834
									17.4017	88.8774	91.215		17.4017	89.9975
									17.4647	88.8913	91.2291		17.4647	90.0114
									17.5278	88.9043	91.2432		17.5278	90.0253
									17.5908	88.9182	91.2573		17.5908	90.039
									17.6538	88.9321	91.2704		17.6538	90.0526
									17.7169	88.945	91.2844		17.7169	90.0661
									17.7799	88.959	91.2975		17.7799	90.0794
									17.8429	88.9719	91.3106		17.8429	90.0927
									17.906	88.9848	91.3247		17.906	90.1059
									17.969	88.9978	91.3378		17.969	90.1189
									18	89.0047	91.3438		18	90.1253
									18.032	89.0107	91.3498		18.032	90.1319
									18.0951	89.0237	91.3629		18.0951	90.1448
									18.1581	89.0366	91.376		18.1581	90.1575
									18.2211	89.0495	91.3881		18.2211	90.1701
									18.2841	89.0624	91.4011		18.2841	90.1827
									18.3472	89.0744	91.4132		18.3472	90.1951
									18.4102	89.0873	91.4253		18.4102	90.2075
									18.4732	89.0993	91.4373		18.4732	90.2197
									18.5363	89.1112	91.4494		18.5363	90.2319
									18.5993	89.1241	91.4615		18.5993	90.2439
									18.6623	89.1361	91.4736		18.6623	90.2559
									18.7254	89.148	91.4856		18.7254	90.2678
									18.7884	89.16	91.4967		18.7884	90.2796
									18.8514	89.1719	91.5088		18.8514	90.2912
									18.9145	89.1838	91.5198		18.9145	90.3028
									18.9775	89.1958	91.5309		18.9775	90.3144
									19.0405	89.2067	91.542		19.0405	90.3258
									19.1035	89.2187	91.553		19.1035	90.3371
									19.1666	89.2296	91.5641		19.1666	90.3484
									19.2296	89.2416	91.5752		19.2296	90.3595
									19.2926	89.2525	91.5862		19.2926	90.3706
									19.3557	89.2644	91.5973		19.3557	90.3816
									19.4187	89.2754	91.6074		19.4187	90.3925
									19.4817	89.2863	91.6184		19.4817	90.4033
									19.5448	89.2973	91.6285		19.5448	90.4141
									19.6078	89.3082	91.6385		19.6078	90.4248
									19.6708	89.3192	91.6486		19.6708	90.4353
									19.7339	89.3301	91.6587		19.7339	90.4459
									19.7969	89.341	91.6697		19.7969	90.4563
									19.8599	89.352	91.6788		19.8599	90.4667
									19.923	89.3629	91.6889		19.923	90.477
									19.986	89.3729	91.6989		19.986	90.4872
									20.049	89.3838	91.709		20.049	90.4973
									20.1121	89.3938	91.718		20.1121	90.5074
									20.1751	89.4047	91.7281		20.1751	90.5173
									20.2381	89.4147	91.7371		20.2381	90.5273
									20.3011	89.4256	91.7472		20.3011	90.5371
									20.3642	89.4356	91.7562		20.3642	90.5469
									20.4272	89.4455	91.7653		20.4272	90.5566
									20.4902	89.4555	91.7744		20.4902	90.5662
									20.5533	89.4654	91.7834		20.5533	90.5758
									20.6163	89.4754	91.7925		20.6163	90.5853
									20.6793	89.4853	91.8015		20.6793	90.5947
									20.7424	89.4953	91.8106		20.7424	90.6041
									20.8054	89.5052	91.8196		20.8054	90.6134
									20.8684	89.5152	91.8277		20.8684	90.6226
									20.9315	89.5251	91.8367		20.9315	90.6318
									20.9945	89.5341	91.8448		20.9945	90.6409
									21.0575	89.544	91.8538		21.0575	90.6499
									21.1206	89.554	91.8619		21.1206	90.6589
									21.1836	89.5629	91.8699		21.1836	90.6678
									21.2466	89.5729	91.879		21.2466	90.6767
									21.3097	89.5818	91.887		21.3097	90.6855
									21.3727	89.5908	91.8951		21.3727	90.6942
									21.4357	89.6008	91.9031		21.4357	90.7029
									21.4988	89.6097	91.9112		21.4988	90.7115
									21.5618	89.6187	91.9192		21.5618	90.7201
									21.6248	89.6276	91.9273		21.6248	90.7286
									21.6878	89.6376	91.9353		21.6878	90.737
									21.7509	89.6465	91.9424		21.7509	90.7454
									21.8139	89.6555	91.9504		21.8139	90.7537
									21.8769	89.6644	91.9574		21.8769	90.762
									21.94	89.6724	91.9655		21.94	90.7702
									22.003	89.6813	91.9725		22.003	90.7784
									22.066	89.6903	91.9806		22.066	90.7865
									22.1291	89.6993	91.9876		22.1291	90.7946
									22.1921	89.7082	91.9957		22.1921	90.8026
									22.2551	89.7162	92.0027		22.2551	90.8105
									22.3182	89.7251	92.0098		22.3182	90.8184
									22.3812	89.7331	92.0168		22.3812	90.8263
									22.4442	89.742	92.0238		22.4442	90.8341
									22.5072	89.75	92.0309		22.5072	90.8418
									22.5703	89.7589	92.0379		22.5703	90.8495
									22.6333	89.7669	92.045		22.6333	90.8572
									22.6963	89.7759	92.052		22.6963	90.8648
									22.7594	89.7838	92.0591		22.7594	90.8723
									22.8224	89.7918	92.0651		22.8224	90.8798
									22.8854	89.7998	92.0721		22.8854	90.8872
									22.9485	89.8087	92.0792		22.9485	90.8946
									23.0115	89.8167	92.0852		23.0115	90.902
									23.0745	89.8246	92.0923		23.0745	90.9093
									23.1376	89.8326	92.0983		23.1376	90.9166
									23.2006	89.8405	92.1053		23.2006	90.9238
									23.2636	89.8485	92.1114		23.2636	90.931
									23.3267	89.8565	92.1184		23.3267	90.9381
									23.3897	89.8644	92.1244		23.3897	90.9452
									23.4527	89.8714	92.1305		23.4527	90.9522
									23.5158	89.8794	92.1365		23.5158	90.9592
									23.5788	89.8873	92.1426		23.5788	90.9661
									23.6418	89.8953	92.1496		23.6418	90.9731
									23.7049	89.9022	92.1556		23.7049	90.9799
									23.7679	89.9102	92.1617		23.7679	90.9867
									23.8309	89.9172	92.1677		23.8309	90.9935
									23.894	89.9251	92.1737		23.894	91.0002
									23.957	89.9331	92.1788		23.957	91.007
									24.02	89.94	92.1848		24.02	91.0136
									24.083	89.947	92.1908		24.083	91.0202
									24.1461	89.955	92.1969		24.1461	91.0268
									24.2091	89.9619	92.2029		24.2091	91.0333
									24.2721	89.9689	92.2079		24.2721	91.0398
									24.3352	89.9769	92.214		24.3352	91.0463
									24.3982	89.9838	92.219		24.3982	91.0527
									24.4612	89.9908	92.225		24.4612	91.0591
									24.5243	89.9977	92.2301		24.5243	91.0654
									24.5873	90.0047	92.2361		24.5873	91.0717
									24.6503	90.0127	92.2412		24.6503	91.078
									24.7134	90.0196	92.2472		24.7134	91.0842
									24.7764	90.0266	92.2522		24.7764	91.0904
									24.8394	90.0336	92.2572		24.8394	91.0965
									24.9025	90.0405	92.2633		24.9025	91.1027
									24.9655	90.0475	92.2683		24.9655	91.1088
									25	90.0505	92.2713		25	91.1121
									25.0285	90.0535	92.2733		25.0285	91.1148
									25.0916	90.0604	92.2784		25.0916	91.1208
									25.1546	90.0674	92.2844		25.1546	91.1268
									25.2176	90.0744	92.2894		25.2176	91.1327
									25.2806	90.0813	92.2945		25.2806	91.1386
									25.3437	90.0873	92.2995		25.3437	91.1445
									25.4067	90.0943	92.3045		25.4067	91.1503
									25.4697	90.1012	92.3096		25.4697	91.1561
									25.5328	90.1072	92.3146		25.5328	91.1619
									25.5958	90.1142	92.3186		25.5958	91.1676
									25.6588	90.1201	92.3236		25.6588	91.1733
									25.7219	90.1271	92.3287		25.7219	91.179
									25.7849	90.1331	92.3337		25.7849	91.1847
									25.8479	90.14	92.3387		25.8479	91.1903
									25.911	90.146	92.3427		25.911	91.1958
									25.974	90.153	92.3478		25.974	91.2014
									26.037	90.1589	92.3528		26.037	91.2069
									26.1	90.1649	92.3578		26.1	91.2124
									26.1631	90.1719	92.3619		26.1631	91.2178
									26.2261	90.1779	92.3669		26.2261	91.2232
									26.2891	90.1838	92.3709		26.2891	91.2286
									26.3522	90.1898	92.376		26.3522	91.234
									26.4152	90.1958	92.38		26.4152	91.2393
									26.4782	90.2027	92.385		26.4782	91.2446
									26.5413	90.2087	92.389		26.5413	91.2499
									26.6043	90.2147	92.3941		26.6043	91.2551
									26.6673	90.2206	92.3981		26.6673	91.2604
									26.7304	90.2266	92.4021		26.7304	91.2655
									26.7934	90.2326	92.4071		26.7934	91.2707
									26.8564	90.2385	92.4112		26.8564	91.2758
									26.9195	90.2445	92.4152		26.9195	91.2809
									26.9825	90.2505	92.4192		26.9825	91.286
									27.0455	90.2555	92.4242		27.0455	91.291
									27.1086	90.2614	92.4283		27.1086	91.296
									27.1716	90.2674	92.4323		27.1716	91.301
									27.2346	90.2734	92.4363		27.2346	91.306
									27.2977	90.2793	92.4403		27.2977	91.3109
									27.3607	90.2843	92.4444		27.3607	91.3158
									27.4237	90.2903	92.4484		27.4237	91.3207
									27.4867	90.2963	92.4524		27.4867	91.3256
									27.5498	90.3012	92.4564		27.5498	91.3304
									27.6128	90.3072	92.4604		27.6128	91.3352
									27.6758	90.3132	92.4645		27.6758	91.34
									27.7389	90.3181	92.4685		27.7389	91.3447
									27.8019	90.3241	92.4725		27.8019	91.3495
									27.8649	90.3291	92.4766		27.8649	91.3542
									27.928	90.3351	92.4806		27.928	91.3588
									27.991	90.34	92.4846		27.991	91.3635
									28.054	90.346	92.4886		28.054	91.3681
									28.1171	90.351	92.4916		28.1171	91.3727
									28.1801	90.356	92.4957		28.1801	91.3773
									28.2431	90.3619	92.4997		28.2431	91.3819
									28.3061	90.3669	92.5037		28.3061	91.3864
									28.3692	90.3719	92.5067		28.3692	91.3909
									28.4322	90.3778	92.5108		28.4322	91.3954
									28.4952	90.3828	92.5148		28.4952	91.3999
									28.5583	90.3878	92.5178		28.5583	91.4043
									28.6213	90.3928	92.5218		28.6213	91.4087
									28.6843	90.3987	92.5258		28.6843	91.4131
									28.7474	90.4037	92.5289		28.7474	91.4175
									28.8104	90.4087	92.5329		28.8104	91.4218
									28.8734	90.4137	92.5359		28.8734	91.4261
									28.9365	90.4186	92.5399		28.9365	91.4304
									28.9995	90.4236	92.543		28.9995	91.4347
									29.0625	90.4286	92.547		29.0625	91.439
									29.1256	90.4336	92.55		29.1256	91.4432
									29.1886	90.4385	92.554		29.1886	91.4474
									29.2516	90.4435	92.557		29.2516	91.4516
									29.3147	90.4485	92.561		29.3147	91.4558
									29.3777	90.4535	92.5641		29.3777	91.46
									29.4407	90.4584	92.5671		29.4407	91.4641
									29.5038	90.4634	92.5711		29.5038	91.4682
									29.5668	90.4684	92.5741		29.5668	91.4723
									29.6298	90.4724	92.5772		29.6298	91.4764
									29.6928	90.4773	92.5812		29.6928	91.4804
									29.7559	90.4823	92.5842		29.7559	91.4844
									29.8189	90.4873	92.5872		29.8189	91.4885
									29.8819	90.4923	92.5902		29.8819	91.4925
									29.945	90.4963	92.5943		29.945	91.4964
									30.008	90.5012	92.5973		30.008	91.5004
									30.071	90.5062	92.6003		30.071	91.5043
									30.1341	90.5102	92.6033		30.1341	91.5082
									30.1971	90.5152	92.6063		30.1971	91.5121
									30.2601	90.5191	92.6093		30.2601	91.516
									30.3232	90.5241	92.6134		30.3232	91.5199
									30.3862	90.5291	92.6164		30.3862	91.5237
									30.4492	90.5331	92.6194		30.4492	91.5275
									30.5123	90.538	92.6224		30.5123	91.5313
									30.5753	90.542	92.6254		30.5753	91.5351
									30.6383	90.547	92.6285		30.6383	91.5388
									30.7014	90.551	92.6315		30.7014	91.5426
									30.7644	90.5559	92.6345		30.7644	91.5463
									30.8274	90.5599	92.6375		30.8274	91.55
									30.8905	90.5639	92.6405		30.8905	91.5537
									30.9535	90.5689	92.6436		30.9535	91.5574
									31.0165	90.5729	92.6466		31.0165	91.5611
									31.0795	90.5768	92.6496		31.0795	91.5647
									31.1426	90.5818	92.6526		31.1426	91.5683
									31.2056	90.5858	92.6556		31.2056	91.5719
									31.2686	90.5898	92.6586		31.2686	91.5755
									31.3317	90.5948	92.6616		31.3317	91.5791
									31.3947	90.5987	92.6637		31.3947	91.5826
									31.4577	90.6027	92.6667		31.4577	91.5862
									31.5208	90.6067	92.6697		31.5208	91.5897
									31.5838	90.6107	92.6727		31.5838	91.5932
									31.6468	90.6157	92.6757		31.6468	91.5967
									31.7098	90.6196	92.6788		31.7098	91.6001
									31.7729	90.6236	92.6808		31.7729	91.6036
									31.8359	90.6276	92.6838		31.8359	91.6071
									31.8989	90.6316	92.6868		31.8989	91.6105
									31.962	90.6355	92.6898		31.962	91.6139
									32.025	90.6395	92.6918		32.025	91.6173
									32.088	90.6435	92.6949		32.088	91.6206
									32.1511	90.6475	92.6979		32.1511	91.624
									32.2141	90.6515	92.7009		32.2141	91.6274
									32.2771	90.6555	92.7029		32.2771	91.6307
									32.3402	90.6594	92.7059		32.3402	91.634
									32.4032	90.6634	92.7089		32.4032	91.6373
									32.4662	90.6674	92.7109		32.4662	91.6406
									32.5293	90.6714	92.714		32.5293	91.6439
									32.5923	90.6753	92.717		32.5923	91.6471
									32.6553	90.6783	92.719		32.6553	91.6503
									32.7184	90.6823	92.722		32.7184	91.6536
									32.7814	90.6863	92.724		32.7814	91.6568
									32.8444	90.6903	92.727		32.8444	91.66
									32.9074	90.6942	92.7301		32.9074	91.6632
									32.9705	90.6972	92.7321		32.9705	91.6663
									33.0335	90.7012	92.7351		33.0335	91.6695
									33.0966	90.7052	92.7371		33.0966	91.6726
									33.1596	90.7092	92.7401		33.1596	91.6757
									33.2226	90.7122	92.7421		33.2226	91.6788
									33.2856	90.7161	92.7451		33.2856	91.682
									33.3487	90.7201	92.7472		33.3487	91.685
									33.4117	90.7231	92.7502		33.4117	91.6881
									33.4747	90.7271	92.7522		33.4747	91.6912
									33.5378	90.7311	92.7552		33.5378	91.6942
									33.6008	90.734	92.7572		33.6008	91.6972
									33.6638	90.738	92.7602		33.6638	91.7002
									33.7269	90.741	92.7622		33.7269	91.7032
									33.7899	90.745	92.7653		33.7899	91.7062
									33.8529	90.748	92.7673		33.8529	91.7092
									33.916	90.752	92.7693		33.916	91.7122
									33.979	90.7549	92.7723		33.979	91.7151
									34.042	90.7589	92.7743		34.042	91.7181
									34.105	90.7619	92.7773		34.105	91.721
									34.1681	90.7659	92.7794		34.1681	91.7239
									34.2311	90.7689	92.7814		34.2311	91.7268
									34.2942	90.7729	92.7844		34.2942	91.7297
									34.3572	90.7758	92.7864		34.3572	91.7326
									34.4202	90.7788	92.7884		34.4202	91.7354
									34.4832	90.7828	92.7914		34.4832	91.7383
									34.5463	90.7858	92.7934		34.5463	91.7411
									34.6093	90.7888	92.7955		34.6093	91.7439
									34.6723	90.7928	92.7985		34.6723	91.7468
									34.7354	90.7957	92.8005		34.7354	91.7495
									34.7984	90.7987	92.8025		34.7984	91.7523
									34.8614	90.8027	92.8055		34.8614	91.7551
									34.9245	90.8057	92.8075		34.9245	91.7579
									34.9875	90.8087	92.8095		34.9875	91.7606
									35.0505	90.8117	92.8115		35.0505	91.7634
									35.1136	90.8156	92.8146		35.1136	91.7661
									35.1766	90.8186	92.8166		35.1766	91.7688
									35.2396	90.8216	92.8186		35.2396	91.7715
									35.3026	90.8246	92.8206		35.3026	91.7742
									35.3657	90.8276	92.8226		35.3657	91.7769
									35.4287	90.8316	92.8256		35.4287	91.7796
									35.4918	90.8345	92.8276		35.4918	91.7823
									35.5548	90.8375	92.8297		35.5548	91.7849
									35.6178	90.8405	92.8317		35.6178	91.7875
									35.6808	90.8435	92.8337		35.6808	91.7902
									35.7439	90.8465	92.8367		35.7439	91.7928
									35.8069	90.8495	92.8387		35.8069	91.7954
									35.8699	90.8525	92.8407		35.8699	91.798
									35.933	90.8554	92.8427		35.933	91.8006
									35.996	90.8584	92.8448		35.996	91.8032
									36.059	90.8614	92.8468		36.059	91.8057
									36.1221	90.8644	92.8488		36.1221	91.8083
									36.1851	90.8674	92.8518		36.1851	91.8108
									36.2481	90.8704	92.8538		36.2481	91.8134
									36.3112	90.8734	92.8558		36.3112	91.8159
									36.3742	90.8763	92.8578		36.3742	91.8184
									36.4372	90.8793	92.8598		36.4372	91.8209
									36.5003	90.8823	92.8619		36.5003	91.8234
									36.5633	90.8853	92.8639		36.5633	91.8259
									36.6263	90.8883	92.8659		36.6263	91.8283
									36.6893	90.8903	92.8679		36.6893	91.8308
									36.7524	90.8932	92.8699		36.7524	91.8333
									36.8154	90.8962	92.8719		36.8154	91.8357
									36.8784	90.8992	92.8739		36.8784	91.8381
									36.9415	90.9022	92.8759		36.9415	91.8406
									37.0045	90.9052	92.8779		37.0045	91.843
									37.0675	90.9072	92.88		37.0675	91.8454
									37.1306	90.9102	92.882		37.1306	91.8478
									37.1936	90.9132	92.884		37.1936	91.8501
									37.2566	90.9161	92.886		37.2566	91.8525
									37.3197	90.9181	92.888		37.3197	91.8549
									37.3827	90.9211	92.89		37.3827	91.8572
									37.4457	90.9241	92.892		37.4457	91.8596
									37.5087	90.9261	92.894		37.5087	91.8619
									37.5718	90.9291	92.8961		37.5718	91.8643
									37.6348	90.9321	92.8981		37.6348	91.8666
									37.6979	90.935	92.9001		37.6979	91.8689
									37.7609	90.937	92.9021		37.7609	91.8712
									37.8239	90.94	92.9041		37.8239	91.8735
									37.8869	90.942	92.9061		37.8869	91.8758
									37.95	90.945	92.9081		37.95	91.878
									38.013	90.948	92.9101		38.013	91.8803
									38.076	90.95	92.9121		38.076	91.8826
									38.1391	90.953	92.9142		38.1391	91.8848
									38.2021	90.9549	92.9162		38.2021	91.887
									38.2651	90.9579	92.9182		38.2651	91.8893
									38.3282	90.9599	92.9202		38.3282	91.8915
									38.3912	90.9629	92.9212		38.3912	91.8937
									38.4542	90.9649	92.9232		38.4542	91.8959
									38.5173	90.9679	92.9252		38.5173	91.8981
									38.5803	90.9699	92.9272		38.5803	91.9003
									38.6433	90.9728	92.9292		38.6433	91.9025
									38.7064	90.9748	92.9313		38.7064	91.9046
									38.7694	90.9778	92.9333		38.7694	91.9068
									38.8324	90.9798	92.9353		38.8324	91.909
									38.8954	90.9828	92.9363		38.8954	91.9111
									38.9585	90.9848	92.9383		38.9585	91.9132
									39.0215	90.9878	92.9403		39.0215	91.9154
									39.0845	90.9898	92.9423		39.0845	91.9175
									39.1476	90.9918	92.9443		39.1476	91.9196
									39.2106	90.9947	92.9463		39.2106	91.9217
									39.2736	90.9967	92.9474		39.2736	91.9238
									39.3367	90.9997	92.9494		39.3367	91.9259
									39.3997	91.0017	92.9514		39.3997	91.928
									39.4627	91.0037	92.9534		39.4627	91.93
									39.5258	91.0067	92.9554		39.5258	91.9321
									39.5888	91.0087	92.9574		39.5888	91.9342
									39.6518	91.0107	92.9584		39.6518	91.9362
									39.7149	91.0126	92.9604		39.7149	91.9383
									39.7779	91.0156	92.9625		39.7779	91.9403
									39.8409	91.0176	92.9645		39.8409	91.9423
									39.904	91.0196	92.9655		39.904	91.9444
									39.967	91.0216	92.9675		39.967	91.9464
									40	91.0236	92.9685		40	91.9474
									40.03	91.0246	92.9695		40.03	91.9484
									40.093	91.0266	92.9715		40.093	91.9504
									40.1561	91.0286	92.9735		40.1561	91.9523
									40.2191	91.0306	92.9745		40.2191	91.9543
									40.2821	91.0336	92.9765		40.2821	91.9563
									40.3452	91.0355	92.9785		40.3452	91.9583
									40.4082	91.0375	92.9806		40.4082	91.9602
									40.4712	91.0395	92.9816		40.4712	91.9622
									40.5343	91.0415	92.9836		40.5343	91.9641
									40.5973	91.0435	92.9856		40.5973	91.9661
									40.6603	91.0465	92.9866		40.6603	91.968
									40.7234	91.0485	92.9886		40.7234	91.9699
									40.7864	91.0505	92.9906		40.7864	91.9719
									40.8494	91.0524	92.9926		40.8494	91.9738
									40.9125	91.0544	92.9936		40.9125	91.9757
									40.9755	91.0564	92.9956		40.9755	91.9776
									41.0385	91.0584	92.9977		41.0385	91.9794
									41.1016	91.0604	92.9987		41.1016	91.9813
									41.1646	91.0624	93.0007		41.1646	91.9832
									41.2276	91.0644	93.0027		41.2276	91.9851
									41.2906	91.0664	93.0047		41.2906	91.9869
									41.3537	91.0684	93.0057		41.3537	91.9888
									41.4167	91.0704	93.0077		41.4167	91.9907
									41.4797	91.0724	93.0097		41.4797	91.9925
									41.5428	91.0743	93.0107		41.5428	91.9943
									41.6058	91.0763	93.0127		41.6058	91.9962
									41.6688	91.0783	93.0148		41.6688	91.998
									41.7319	91.0803	93.0158		41.7319	91.9998
									41.7949	91.0823	93.0178		41.7949	92.0016
									41.8579	91.0843	93.0198		41.8579	92.0034
									41.921	91.0863	93.0208		41.921	92.0052
									41.984	91.0883	93.0228		41.984	92.007
									42.047	91.0903	93.0248		42.047	92.0088
									42.1101	91.0923	93.0258		42.1101	92.0106
									42.1731	91.0942	93.0278		42.1731	92.0123
									42.2361	91.0962	93.0288		42.2361	92.0141
									42.2991	91.0982	93.0309		42.2991	92.0159
									42.3622	91.1002	93.0329		42.3622	92.0176
									42.4252	91.1012	93.0339		42.4252	92.0194
									42.4882	91.1032	93.0359		42.4882	92.0211
									42.5513	91.1052	93.0379		42.5513	92.0229
									42.6143	91.1072	93.0389		42.6143	92.0246
									42.6773	91.1092	93.0409		42.6773	92.0263
									42.7404	91.1112	93.0419		42.7404	92.028
									42.8034	91.1132	93.0439		42.8034	92.0297
									42.8664	91.1141	93.046		42.8664	92.0314
									42.9295	91.1161	93.0469		42.9295	92.0331
									42.9925	91.1181	93.049		42.9925	92.0348
									43.0555	91.1201	93.05		43.0555	92.0365
									43.1186	91.1211	93.052		43.1186	92.0382
									43.1816	91.1231	93.053		43.1816	92.0399
									43.2446	91.1251	93.055		43.2446	92.0415
									43.3077	91.1271	93.057		43.3077	92.0432
									43.3707	91.1291	93.058		43.3707	92.0449
									43.4337	91.1301	93.06		43.4337	92.0465
									43.4967	91.1321	93.061		43.4967	92.0482
									43.5598	91.134	93.0631		43.5598	92.0498
									43.6228	91.135	93.064		43.6228	92.0514
									43.6858	91.137	93.0661		43.6858	92.0531
									43.7489	91.139	93.0681		43.7489	92.0547
									43.8119	91.141	93.0691		43.8119	92.0563
									43.8749	91.142	93.0711		43.8749	92.0579
									43.938	91.144	93.0721		43.938	92.0595
									44.001	91.146	93.0741		44.001	92.0611
									44.064	91.147	93.0751		44.064	92.0627
									44.1271	91.149	93.0771		44.1271	92.0643
									44.1901	91.15	93.0781		44.1901	92.0659
									44.2531	91.1519	93.0802		44.2531	92.0675
									44.3162	91.1539	93.0812		44.3162	92.0691
									44.3792	91.1549	93.0832		44.3792	92.0707
									44.4422	91.1569	93.0842		44.4422	92.0722
									44.5052	91.1589	93.0862		44.5052	92.0738
									44.5683	91.1599	93.0872		44.5683	92.0753
									44.6313	91.1619	93.0892		44.6313	92.0769
									44.6944	91.1629	93.0912		44.6944	92.0784
									44.7574	91.1649	93.0922		44.7574	92.08
									44.8204	91.1659	93.0942		44.8204	92.0815
									44.8834	91.1679	93.0952		44.8834	92.083
									44.9465	91.1699	93.0973		44.9465	92.0846
									45.0095	91.1709	93.0983		45.0095	92.0861
									45.0725	91.1728	93.0993		45.0725	92.0876
									45.1356	91.1738	93.1013		45.1356	92.0891
									45.1986	91.1758	93.1023		45.1986	92.0906
									45.2616	91.1768	93.1043		45.2616	92.0921
									45.3247	91.1788	93.1053		45.3247	92.0936
									45.3877	91.1798	93.1073		45.3877	92.0951
									45.4507	91.1818	93.1083		45.4507	92.0966
									45.5138	91.1828	93.1103		45.5138	92.0981
									45.5768	91.1848	93.1113		45.5768	92.0995
									45.6398	91.1858	93.1133		45.6398	92.101
									45.7028	91.1878	93.1144		45.7028	92.1025
									45.7659	91.1888	93.1164		45.7659	92.1039
									45.8289	91.1908	93.1174		45.8289	92.1054
									45.892	91.1917	93.1194		45.892	92.1068
									45.955	91.1928	93.1204		45.955	92.1083
									46.018	91.1947	93.1224		46.018	92.1097
									46.081	91.1957	93.1234		46.081	92.1112
									46.1441	91.1977	93.1244		46.1441	92.1126
									46.2071	91.1987	93.1264		46.2071	92.114
									46.2701	91.2007	93.1274		46.2701	92.1154
									46.3332	91.2017	93.1294		46.3332	92.1169
									46.3962	91.2027	93.1304		46.3962	92.1183
									46.4592	91.2047	93.1325		46.4592	92.1197
									46.5223	91.2057	93.1335		46.5223	92.1211
									46.5853	91.2077	93.1345		46.5853	92.1225
									46.6483	91.2087	93.1365		46.6483	92.1239
									46.7114	91.2097	93.1375		46.7114	92.1253
									46.7744	91.2117	93.1395		46.7744	92.1267
									46.8374	91.2126	93.1405		46.8374	92.1281
									46.9004	91.2136	93.1425		46.9004	92.1294
									46.9635	91.2156	93.1435		46.9635	92.1308
									47.0265	91.2166	93.1445		47.0265	92.1322
									47.0895	91.2176	93.1466		47.0895	92.1335
									47.1526	91.2196	93.1475		47.1526	92.1349
									47.2156	91.2206	93.1496		47.2156	92.1363
									47.2786	91.2216	93.1506		47.2786	92.1376
									47.3417	91.2226	93.1516		47.3417	92.139
									47.4047	91.2246	93.1536		47.4047	92.1403
									47.4677	91.2256	93.1546		47.4677	92.1416
									47.5308	91.2266	93.1566		47.5308	92.143
									47.5938	91.2286	93.1576		47.5938	92.1443
									47.6568	91.2296	93.1586		47.6568	92.1456
									47.7199	91.2306	93.1606		47.7199	92.147
									47.7829	91.2315	93.1616		47.7829	92.1483
									47.8459	91.2335	93.1637		47.8459	92.1496
									47.9089	91.2345	93.1646		47.9089	92.1509
									47.972	91.2355	93.1657		47.972	92.1522
									48.035	91.2365	93.1677		48.035	92.1535
									48.0981	91.2385	93.1687		48.0981	92.1548
									48.1611	91.2395	93.1697		48.1611	92.1561
									48.2241	91.2405	93.1717		48.2241	92.1574
									48.2871	91.2415	93.1727		48.2871	92.1587
									48.3502	91.2425	93.1737		48.3502	92.16
									48.4132	91.2445	93.1757		48.4132	92.1612
									48.4762	91.2455	93.1767		48.4762	92.1625
									48.5393	91.2465	93.1787		48.5393	92.1638
									48.6023	91.2475	93.1797		48.6023	92.1651
									48.6653	91.2485	93.1808		48.6653	92.1663
									48.7284	91.2505	93.1828		48.7284	92.1676
									48.7914	91.2515	93.1838		48.7914	92.1688
									48.8544	91.2524	93.1848		48.8544	92.1701
									48.9175	91.2534	93.1868		48.9175	92.1713
									48.9805	91.2544	93.1878		48.9805	92.1726
									49.0435	91.2554	93.1888		49.0435	92.1738
									49.1065	91.2564	93.1908		49.1065	92.1751
									49.1696	91.2584	93.1918		49.1696	92.1763
									49.2326	91.2594	93.1928		49.2326	92.1775
									49.2957	91.2604	93.1948		49.2957	92.1787
									49.3587	91.2614	93.1958		49.3587	92.18
									49.4217	91.2624	93.1968		49.4217	92.1812
									49.4847	91.2634	93.1989		49.4847	92.1824
									49.5478	91.2644	93.1999		49.5478	92.1836
									49.6108	91.2654	93.2009		49.6108	92.1848
									49.6738	91.2664	93.2029		49.6738	92.186
									49.7369	91.2684	93.2039		49.7369	92.1872
									49.7999	91.2694	93.2049		49.7999	92.1884
									49.8629	91.2704	93.2059		49.8629	92.1896
									49.926	91.2713	93.2079		49.926	92.1908
									49.989	91.2724	93.2089		49.989	92.192
									50.052	91.2733	93.2099		50.052	92.1932
									50.1151	91.2743	93.2119		50.1151	92.1943
									50.1781	91.2753	93.2129		50.1781	92.1955
									50.2411	91.2763	93.2139		50.2411	92.1967
									50.3041	91.2773	93.216		50.3041	92.1979
									50.3672	91.2783	93.217		50.3672	92.199
									50.4302	91.2793	93.218		50.4302	92.2002
									50.4933	91.2803	93.219		50.4933	92.2013
									50.5563	91.2813	93.221		50.5563	92.2025
									50.6193	91.2823	93.222		50.6193	92.2036
									50.6823	91.2833	93.223		50.6823	92.2048
									50.7454	91.2843	93.225		50.7454	92.2059
									50.8084	91.2853	93.226		50.8084	92.2071
									50.8714	91.2863	93.227		50.8714	92.2082
									50.9345	91.2873	93.228		50.9345	92.2094
									50.9975	91.2883	93.23		50.9975	92.2105
									51.0605	91.2893	93.231		51.0605	92.2116
									51.1236	91.2903	93.2321		51.1236	92.2127
									51.1866	91.2913	93.2341		51.1866	92.2138
									51.2496	91.2922	93.2351		51.2496	92.215
									51.3127	91.2932	93.2361		51.3127	92.2161
									51.3757	91.2942	93.2371		51.3757	92.2172
									51.4387	91.2952	93.2391		51.4387	92.2183
									51.5018	91.2962	93.2401		51.5018	92.2194
									51.5648	91.2972	93.2411		51.5648	92.2205
									51.6278	91.2982	93.2421		51.6278	92.2216
									51.6908	91.2992	93.2441		51.6908	92.2227
									51.7539	91.3002	93.2451		51.7539	92.2238
									51.8169	91.3012	93.2461		51.8169	92.2249
									51.8799	91.3022	93.2472		51.8799	92.226
									51.943	91.3032	93.2492		51.943	92.2271
									52.006	91.3032	93.2502		52.006	92.2281
									52.069	91.3042	93.2512		52.069	92.2292
									52.1321	91.3052	93.2522		52.1321	92.2303
									52.1951	91.3062	93.2542		52.1951	92.2314
									52.2581	91.3072	93.2552		52.2581	92.2324
									52.3212	91.3082	93.2562		52.3212	92.2335
									52.3842	91.3092	93.2572		52.3842	92.2345
									52.4472	91.3102	93.2582		52.4472	92.2356
									52.5103	91.3111	93.2602		52.5103	92.2366
									52.5733	91.3122	93.2612		52.5733	92.2377
									52.6363	91.3122	93.2622		52.6363	92.2387
									52.6994	91.3131	93.2632		52.6994	92.2398
									52.7624	91.3141	93.2652		52.7624	92.2408
									52.8254	91.3151	93.2663		52.8254	92.2419
									52.8884	91.3161	93.2673		52.8884	92.2429
									52.9515	91.3171	93.2683		52.9515	92.2439
									53.0145	91.3181	93.2693		53.0145	92.245
									53.0775	91.3181	93.2713		53.0775	92.246
									53.1406	91.3191	93.2723		53.1406	92.247
									53.2036	91.3201	93.2733		53.2036	92.2481
									53.2666	91.3211	93.2743		53.2666	92.2491
									53.3297	91.3221	93.2753		53.3297	92.2501
									53.3927	91.3231	93.2773		53.3927	92.2511
									53.4557	91.3231	93.2783		53.4557	92.2521
									53.5188	91.3241	93.2793		53.5188	92.2531
									53.5818	91.3251	93.2803		53.5818	92.2541
									53.6448	91.3261	93.2814		53.6448	92.2551
									53.7079	91.3271	93.2834		53.7079	92.2561
									53.7709	91.3281	93.2844		53.7709	92.2571
									53.8339	91.3281	93.2854		53.8339	92.2581
									53.8969	91.3291	93.2864		53.8969	92.2591
									53.96	91.3301	93.2874		53.96	92.2601
									54.023	91.3311	93.2894		54.023	92.2611
									54.086	91.3311	93.2904		54.086	92.2621
									54.1491	91.332	93.2914		54.1491	92.2631
									54.2121	91.333	93.2924		54.2121	92.264
									54.2751	91.334	93.2934		54.2751	92.265
									54.3382	91.335	93.2944		54.3382	92.266
									54.4012	91.335	93.2964		54.4012	92.267
									54.4642	91.336	93.2974		54.4642	92.2679
									54.5273	91.337	93.2985		54.5273	92.2689
									54.5903	91.338	93.2995		54.5903	92.2699
									54.6533	91.338	93.3005		54.6533	92.2708
									54.7164	91.339	93.3015		54.7164	92.2718
									54.7794	91.34	93.3035		54.7794	92.2727
									54.8424	91.341	93.3045		54.8424	92.2737
									54.9055	91.341	93.3055		54.9055	92.2746
									54.9685	91.342	93.3065		54.9685	92.2756
									55	91.342	93.3075		55	92.276
									55.0315	91.343	93.3075		55.0315	92.2765
									55.0945	91.344	93.3085		55.0945	92.2775
									55.1576	91.344	93.3095		55.1576	92.2784
									55.2206	91.345	93.3115		55.2206	92.2793
									55.2836	91.346	93.3125		55.2836	92.2803
									55.3467	91.346	93.3135		55.3467	92.2812
									55.4097	91.347	93.3145		55.4097	92.2821
									55.4727	91.348	93.3156		55.4727	92.2831
									55.5358	91.349	93.3166		55.5358	92.284
									55.5988	91.349	93.3176		55.5988	92.2849
									55.6618	91.35	93.3196		55.6618	92.2858
									55.7249	91.3509	93.3206		55.7249	92.2867
									55.7879	91.3509	93.3216		55.7879	92.2876
									55.8509	91.352	93.3226		55.8509	92.2886
									55.914	91.3529	93.3236		55.914	92.2895
									55.977	91.3529	93.3246		55.977	92.2904
									56.04	91.3539	93.3256		56.04	92.2913
									56.1031	91.3549	93.3276		56.1031	92.2922
									56.1661	91.3559	93.3286		56.1661	92.2931
									56.2291	91.3559	93.3296		56.2291	92.294
									56.2921	91.3569	93.3306		56.2921	92.2949
									56.3552	91.3579	93.3316		56.3552	92.2958
									56.4182	91.3579	93.3327		56.4182	92.2967
									56.4812	91.3589	93.3337		56.4812	92.2975
									56.5443	91.3599	93.3347		56.5443	92.2984
									56.6073	91.3599	93.3357		56.6073	92.2993
									56.6703	91.3609	93.3377		56.6703	92.3002
									56.7334	91.3609	93.3387		56.7334	92.3011
									56.7964	91.3619	93.3397		56.7964	92.302
									56.8594	91.3629	93.3407		56.8594	92.3028
									56.9225	91.3629	93.3417		56.9225	92.3037
									56.9855	91.3639	93.3427		56.9855	92.3046
									57.0485	91.3649	93.3437		57.0485	92.3054
									57.1116	91.3649	93.3447		57.1116	92.3063
									57.1746	91.3659	93.3457		57.1746	92.3071
									57.2376	91.3669	93.3467		57.2376	92.308
									57.3006	91.3669	93.3487		57.3006	92.3089
									57.3637	91.3679	93.3498		57.3637	92.3097
									57.4267	91.3679	93.3508		57.4267	92.3106
									57.4897	91.3689	93.3518		57.4897	92.3114
									57.5528	91.3699	93.3528		57.5528	92.3123
									57.6158	91.3699	93.3538		57.6158	92.3131
									57.6788	91.3709	93.3548		57.6788	92.314
									57.7419	91.3709	93.3558		57.7419	92.3148
									57.8049	91.3718	93.3568		57.8049	92.3157
									57.8679	91.3728	93.3578		57.8679	92.3165
									57.931	91.3728	93.3588		57.931	92.3173
									57.994	91.3738	93.3598		57.994	92.3182
									58.057	91.3738	93.3618		58.057	92.319
									58.1201	91.3748	93.3628		58.1201	92.3198
									58.1831	91.3758	93.3638		58.1831	92.3207
									58.2461	91.3758	93.3649		58.2461	92.3215
									58.3092	91.3768	93.3658		58.3092	92.3223
									58.3722	91.3768	93.3669		58.3722	92.3231
									58.4352	91.3778	93.3679		58.4352	92.3239
									58.4982	91.3778	93.3689		58.4982	92.3247
									58.5613	91.3788	93.3699		58.5613	92.3256
									58.6243	91.3798	93.3709		58.6243	92.3264
									58.6873	91.3798	93.3719		58.6873	92.3272
									58.7504	91.3808	93.3729		58.7504	92.328
									58.8134	91.3808	93.3739		58.8134	92.3288
									58.8764	91.3818	93.3749		58.8764	92.3296
									58.9395	91.3818	93.3759		58.9395	92.3304
									59.0025	91.3828	93.3769		59.0025	92.3312
									59.0655	91.3838	93.3789		59.0655	92.332
									59.1286	91.3838	93.3799		59.1286	92.3328
									59.1916	91.3848	93.3809		59.1916	92.3336
									59.2546	91.3848	93.382		59.2546	92.3344
									59.3177	91.3858	93.383		59.3177	92.3352
									59.3807	91.3858	93.384		59.3807	92.336
									59.4437	91.3868	93.385		59.4437	92.3368
									59.5067	91.3868	93.386		59.5067	92.3375
									59.5698	91.3878	93.387		59.5698	92.3383
									59.6328	91.3878	93.388		59.6328	92.3391
									59.6959	91.3888	93.389		59.6959	92.3399
									59.7589	91.3888	93.39		59.7589	92.3407
									59.8219	91.3898	93.391		59.8219	92.3414
									59.8849	91.3898	93.392		59.8849	92.3422
									59.948	91.3907	93.393		59.948	92.343
									60.011	91.3907	93.394		60.011	92.3438
									60.074	91.3918	93.395		60.074	92.3445
									60.1371	91.3918	93.396		60.1371	92.3453
									60.2001	91.3927	93.397		60.2001	92.346
									60.2631	91.3927	93.398		60.2631	92.3468
									60.3262	91.3937	93.3991		60.3262	92.3476
									60.3892	91.3937	93.4001		60.3892	92.3483
									60.4522	91.3947	93.4011		60.4522	92.3491
									60.5153	91.3947	93.4021		60.5153	92.3498
									60.5783	91.3957	93.4031		60.5783	92.3506
									60.6413	91.3957	93.4041		60.6413	92.3513
									60.7043	91.3967	93.4051		60.7043	92.3521
									60.7674	91.3967	93.4061		60.7674	92.3528
									60.8304	91.3977	93.4071		60.8304	92.3536
									60.8935	91.3977	93.4081		60.8935	92.3543
									60.9565	91.3987	93.4091		60.9565	92.3551
									61.0195	91.3987	93.4101		61.0195	92.3558
									61.0825	91.3997	93.4111		61.0825	92.3565
									61.1456	91.3997	93.4121		61.1456	92.3573
									61.2086	91.4007	93.4131		61.2086	92.358
									61.2716	91.4007	93.4141		61.2716	92.3587
									61.3347	91.4017	93.4151		61.3347	92.3595
									61.3977	91.4017	93.4162		61.3977	92.3602
									61.4607	91.4027	93.4172		61.4607	92.3609
									61.5238	91.4027	93.4182		61.5238	92.3616
									61.5868	91.4027	93.4192		61.5868	92.3624
									61.6498	91.4037	93.4202		61.6498	92.3631
									61.7129	91.4037	93.4212		61.7129	92.3638
									61.7759	91.4047	93.4222		61.7759	92.3645
									61.8389	91.4047	93.4232		61.8389	92.3652
									61.9019	91.4057	93.4242		61.9019	92.3659
									61.965	91.4057	93.4252		61.965	92.3667
									62.028	91.4067	93.4262		62.028	92.3674
									62.0911	91.4067	93.4272		62.0911	92.3681
									62.1541	91.4077	93.4282		62.1541	92.3688
									62.2171	91.4077	93.4292		62.2171	92.3695
									62.2801	91.4077	93.4302		62.2801	92.3702
									62.3432	91.4087	93.4312		62.3432	92.3709
									62.4062	91.4087	93.4322		62.4062	92.3716
									62.4692	91.4097	93.4333		62.4692	92.3723
									62.5323	91.4097	93.4343		62.5323	92.373
									62.5953	91.4107	93.4353		62.5953	92.3737
									62.6583	91.4107	93.4363		62.6583	92.3744
									62.7214	91.4107	93.4373		62.7214	92.3751
									62.7844	91.4116	93.4383		62.7844	92.3758
									62.8474	91.4116	93.4393		62.8474	92.3765
									62.9105	91.4126	93.4403		62.9105	92.3771
									62.9735	91.4126	93.4413		62.9735	92.3778
									63.0365	91.4126	93.4423		63.0365	92.3785
									63.0996	91.4136	93.4433		63.0996	92.3792
									63.1626	91.4136	93.4433		63.1626	92.3799
									63.2256	91.4146	93.4443		63.2256	92.3806
									63.2886	91.4146	93.4453		63.2886	92.3812
									63.3517	91.4146	93.4463		63.3517	92.3819
									63.4147	91.4156	93.4473		63.4147	92.3826
									63.4777	91.4156	93.4484		63.4777	92.3833
									63.5408	91.4166	93.4493		63.5408	92.3839
									63.6038	91.4166	93.4504		63.6038	92.3846
									63.6668	91.4166	93.4514		63.6668	92.3853
									63.7299	91.4176	93.4524		63.7299	92.3859
									63.7929	91.4176	93.4534		63.7929	92.3866
									63.8559	91.4186	93.4544		63.8559	92.3873
									63.919	91.4186	93.4554		63.919	92.3879
									63.982	91.4186	93.4564		63.982	92.3886
									64.045	91.4196	93.4574		64.045	92.3892
									64.1081	91.4196	93.4584		64.1081	92.3899
									64.1711	91.4206	93.4594		64.1711	92.3906
									64.2341	91.4206	93.4594		64.2341	92.3912
									64.2972	91.4206	93.4604		64.2972	92.3919
									64.3602	91.4216	93.4614		64.3602	92.3925
									64.4232	91.4216	93.4624		64.4232	92.3932
									64.4862	91.4216	93.4634		64.4862	92.3938
									64.5493	91.4226	93.4644		64.5493	92.3945
									64.6123	91.4226	93.4655		64.6123	92.3951
									64.6753	91.4236	93.4664		64.6753	92.3958
									64.7384	91.4236	93.4675		64.7384	92.3964
									64.8014	91.4236	93.4685		64.8014	92.397
									64.8644	91.4246	93.4695		64.8644	92.3977
									64.9275	91.4246	93.4705		64.9275	92.3983
									64.9905	91.4246	93.4715		64.9905	92.3989
									65.0535	91.4256	93.4715		65.0535	92.3996
									65.1166	91.4256	93.4725		65.1166	92.4002
									65.1796	91.4256	93.4735		65.1796	92.4008
									65.2426	91.4266	93.4745		65.2426	92.4015
									65.3056	91.4266	93.4755		65.3056	92.4021
									65.3687	91.4266	93.4765		65.3687	92.4027
									65.4317	91.4276	93.4775		65.4317	92.4034
									65.4947	91.4276	93.4785		65.4947	92.404
									65.5578	91.4276	93.4795		65.5578	92.4046
									65.6208	91.4286	93.4805		65.6208	92.4052
									65.6838	91.4286	93.4815		65.6838	92.4058
									65.7469	91.4296	93.4815		65.7469	92.4065
									65.8099	91.4296	93.4826		65.8099	92.4071
									65.8729	91.4296	93.4836		65.8729	92.4077
									65.936	91.4305	93.4846		65.936	92.4083
									65.999	91.4305	93.4856		65.999	92.4089
									66.062	91.4305	93.4866		66.062	92.4095
									66.1251	91.4316	93.4876		66.1251	92.4102
									66.1881	91.4316	93.4886		66.1881	92.4108
									66.2511	91.4316	93.4896		66.2511	92.4114
									66.3142	91.4316	93.4896		66.3142	92.412
									66.3772	91.4325	93.4906		66.3772	92.4126
									66.4402	91.4325	93.4916		66.4402	92.4132
									66.5032	91.4325	93.4926		66.5032	92.4138
									66.5663	91.4335	93.4936		66.5663	92.4144
									66.6293	91.4335	93.4946		66.6293	92.415
									66.6924	91.4335	93.4956		66.6924	92.4156
									66.7554	91.4345	93.4966		66.7554	92.4162
									66.8184	91.4345	93.4966		66.8184	92.4168
									66.8814	91.4345	93.4976		66.8814	92.4174
									66.9445	91.4355	93.4986		66.9445	92.418
									67.0075	91.4355	93.4997		67.0075	92.4185
									67.0705	91.4355	93.5007		67.0705	92.4191
									67.1336	91.4365	93.5017		67.1336	92.4197
									67.1966	91.4365	93.5027		67.1966	92.4203
									67.2596	91.4365	93.5037		67.2596	92.4209
									67.3227	91.4375	93.5037		67.3227	92.4215
									67.3857	91.4375	93.5047		67.3857	92.4221
									67.4487	91.4375	93.5057		67.4487	92.4227
									67.5118	91.4375	93.5067		67.5118	92.4232
									67.5748	91.4385	93.5077		67.5748	92.4238
									67.6378	91.4385	93.5087		67.6378	92.4244
									67.7009	91.4385	93.5097		67.7009	92.425
									67.7639	91.4395	93.5107		67.7639	92.4256
									67.8269	91.4395	93.5107		67.8269	92.4261
									67.8899	91.4395	93.5117		67.8899	92.4267
									67.953	91.4395	93.5127		67.953	92.4273
									68.016	91.4405	93.5137		68.016	92.4278
									68.079	91.4405	93.5147		68.079	92.4284
									68.1421	91.4405	93.5157		68.1421	92.429
									68.2051	91.4415	93.5157		68.2051	92.4296
									68.2681	91.4415	93.5168		68.2681	92.4301
									68.3312	91.4415	93.5178		68.3312	92.4307
									68.3942	91.4415	93.5188		68.3942	92.4312
									68.4572	91.4425	93.5198		68.4572	92.4318
									68.5203	91.4425	93.5208		68.5203	92.4324
									68.5833	91.4425	93.5218		68.5833	92.4329
									68.6463	91.4435	93.5218		68.6463	92.4335
									68.7094	91.4435	93.5228		68.7094	92.434
									68.7724	91.4435	93.5238		68.7724	92.4346
									68.8354	91.4435	93.5248		68.8354	92.4351
									68.8984	91.4445	93.5258		68.8984	92.4357
									68.9615	91.4445	93.5268		68.9615	92.4363
									69.0245	91.4445	93.5268		69.0245	92.4368
									69.0875	91.4445	93.5278		69.0875	92.4374
									69.1506	91.4455	93.5288		69.1506	92.4379
									69.2136	91.4455	93.5298		69.2136	92.4385
									69.2766	91.4455	93.5308		69.2766	92.439
									69.3397	91.4465	93.5318		69.3397	92.4395
									69.4027	91.4465	93.5318		69.4027	92.4401
									69.4657	91.4465	93.5328		69.4657	92.4406
									69.5288	91.4465	93.5339		69.5288	92.4412
									69.5918	91.4475	93.5349		69.5918	92.4417
									69.6548	91.4475	93.5359		69.6548	92.4423
									69.7179	91.4475	93.5369		69.7179	92.4428
									69.7809	91.4475	93.5369		69.7809	92.4433
									69.8439	91.4485	93.5379		69.8439	92.4439
									69.9069	91.4485	93.5389		69.9069	92.4444
									69.97	91.4485	93.5399		69.97	92.4449
									70	91.4485	93.5399		70	92.4452
									70.033	91.4485	93.5409		70.033	92.4455
									70.0961	91.4495	93.5409		70.0961	92.446
									70.1591	91.4495	93.5419		70.1591	92.4465
									70.2221	91.4495	93.5429		70.2221	92.4471
									70.2851	91.4495	93.5439		70.2851	92.4476
									70.3482	91.4505	93.5449		70.3482	92.4481
									70.4112	91.4505	93.5449		70.4112	92.4487
									70.4742	91.4505	93.5459		70.4742	92.4492
									70.5373	91.4505	93.5469		70.5373	92.4497
									70.6003	91.4514	93.5479		70.6003	92.4502
									70.6633	91.4514	93.549		70.6633	92.4507
									70.7264	91.4514	93.549		70.7264	92.4513
									70.7894	91.4514	93.5499		70.7894	92.4518
									70.8524	91.4514	93.551		70.8524	92.4523
									70.9155	91.4524	93.552		70.9155	92.4528
									70.9785	91.4524	93.553		70.9785	92.4533
									71.0415	91.4524	93.553		71.0415	92.4539
									71.1046	91.4524	93.554		71.1046	92.4544
									71.1676	91.4534	93.555		71.1676	92.4549
									71.2306	91.4534	93.556		71.2306	92.4554
									71.2936	91.4534	93.557		71.2936	92.4559
									71.3567	91.4534	93.557		71.3567	92.4564
									71.4197	91.4544	93.558		71.4197	92.4569
									71.4827	91.4544	93.559		71.4827	92.4574
									71.5458	91.4544	93.56		71.5458	92.4579
									71.6088	91.4544	93.561		71.6088	92.4584
									71.6718	91.4544	93.561		71.6718	92.4589
									71.7349	91.4554	93.562		71.7349	92.4594
									71.7979	91.4554	93.563		71.7979	92.4599
									71.8609	91.4554	93.564		71.8609	92.4604
									71.924	91.4554	93.565		71.924	92.4609
									71.987	91.4564	93.565		71.987	92.4614
									72.05	91.4564	93.5661		72.05	92.4619
									72.1131	91.4564	93.567		72.1131	92.4624
									72.1761	91.4564	93.5681		72.1761	92.4629
									72.2391	91.4564	93.5681		72.2391	92.4634
									72.3021	91.4574	93.5691		72.3021	92.4639
									72.3652	91.4574	93.5701		72.3652	92.4644
									72.4282	91.4574	93.5711		72.4282	92.4649
									72.4912	91.4574	93.5721		72.4912	92.4654
									72.5543	91.4574	93.5721		72.5543	92.4659
									72.6173	91.4584	93.5731		72.6173	92.4664
									72.6803	91.4584	93.5741		72.6803	92.4669
									72.7434	91.4584	93.5751		72.7434	92.4673
									72.8064	91.4584	93.5751		72.8064	92.4678
									72.8694	91.4594	93.5761		72.8694	92.4683
									72.9325	91.4594	93.5771		72.9325	92.4688
									72.9955	91.4594	93.5781		72.9955	92.4693
									73.0585	91.4594	93.5781		73.0585	92.4698
									73.1216	91.4594	93.5791		73.1216	92.4702
									73.1846	91.4604	93.5801		73.1846	92.4707
									73.2476	91.4604	93.5811		73.2476	92.4712
									73.3107	91.4604	93.5811		73.3107	92.4717
									73.3737	91.4604	93.5821		73.3737	92.4722
									73.4367	91.4604	93.5832		73.4367	92.4726
									73.4998	91.4614	93.5842		73.4998	92.4731
									73.5628	91.4614	93.5842		73.5628	92.4736
									73.6258	91.4614	93.5852		73.6258	92.4741
									73.6888	91.4614	93.5862		73.6888	92.4745
									73.7519	91.4614	93.5872		73.7519	92.475
									73.8149	91.4614	93.5872		73.8149	92.4755
									73.8779	91.4624	93.5882		73.8779	92.4759
									73.941	91.4624	93.5892		73.941	92.4764
									74.004	91.4624	93.5902		74.004	92.4769
									74.067	91.4624	93.5902		74.067	92.4774
									74.1301	91.4624	93.5912		74.1301	92.4778
									74.1931	91.4634	93.5922		74.1931	92.4783
									74.2561	91.4634	93.5932		74.2561	92.4787
									74.3192	91.4634	93.5932		74.3192	92.4792
									74.3822	91.4634	93.5942		74.3822	92.4797
									74.4452	91.4634	93.5952		74.4452	92.4801
									74.5083	91.4644	93.5962		74.5083	92.4806
									74.5713	91.4644	93.5962		74.5713	92.481
									74.6343	91.4644	93.5972		74.6343	92.4815
									74.6974	91.4644	93.5982		74.6974	92.482
									74.7604	91.4644	93.5992		74.7604	92.4824
									74.8234	91.4644	93.5992		74.8234	92.4829
									74.8864	91.4654	93.6003		74.8864	92.4833
									74.9495	91.4654	93.6013		74.9495	92.4838
									75.0125	91.4654	93.6023		75.0125	92.4842
									75.0755	91.4654	93.6023		75.0755	92.4847
									75.1386	91.4654	93.6033		75.1386	92.4851
									75.2016	91.4654	93.6043		75.2016	92.4856
									75.2646	91.4664	93.6043		75.2646	92.486
									75.3277	91.4664	93.6053		75.3277	92.4865
									75.3907	91.4664	93.6063		75.3907	92.4869
									75.4537	91.4664	93.6073		75.4537	92.4874
									75.5168	91.4664	93.6073		75.5168	92.4878
									75.5798	91.4664	93.6083		75.5798	92.4883
									75.6428	91.4674	93.6093		75.6428	92.4887
									75.7058	91.4674	93.6103		75.7058	92.4891
									75.7689	91.4674	93.6103		75.7689	92.4896
									75.8319	91.4674	93.6113		75.8319	92.49
									75.8949	91.4674	93.6123		75.8949	92.4905
									75.958	91.4674	93.6123		75.958	92.4909
									76.021	91.4684	93.6133		76.021	92.4913
									76.084	91.4684	93.6143		76.084	92.4918
									76.1471	91.4684	93.6153		76.1471	92.4922
									76.2101	91.4684	93.6153		76.2101	92.4927
									76.2731	91.4684	93.6163		76.2731	92.4931
									76.3362	91.4684	93.6174		76.3362	92.4935
									76.3992	91.4694	93.6174		76.3992	92.494
									76.4622	91.4694	93.6184		76.4622	92.4944
									76.5253	91.4694	93.6194		76.5253	92.4948
									76.5883	91.4694	93.6194		76.5883	92.4953
									76.6513	91.4694	93.6204		76.6513	92.4957
									76.7144	91.4694	93.6214		76.7144	92.4961
									76.7774	91.4703	93.6224		76.7774	92.4965
									76.8404	91.4703	93.6224		76.8404	92.497
									76.9035	91.4703	93.6234		76.9035	92.4974
									76.9665	91.4703	93.6244		76.9665	92.4978
									77.0295	91.4703	93.6244		77.0295	92.4982
									77.0926	91.4703	93.6254		77.0926	92.4987
									77.1556	91.4703	93.6264		77.1556	92.4991
									77.2186	91.4714	93.6264		77.2186	92.4995
									77.2816	91.4714	93.6274		77.2816	92.4999
									77.3447	91.4714	93.6284		77.3447	92.5004
									77.4077	91.4714	93.6294		77.4077	92.5008
									77.4707	91.4714	93.6294		77.4707	92.5012
									77.5338	91.4714	93.6304		77.5338	92.5016
									77.5968	91.4714	93.6314		77.5968	92.502
									77.6598	91.4723	93.6314		77.6598	92.5025
									77.7229	91.4723	93.6324		77.7229	92.5029
									77.7859	91.4723	93.6334		77.7859	92.5033
									77.8489	91.4723	93.6334		77.8489	92.5037
									77.912	91.4723	93.6345		77.912	92.5041
									77.975	91.4723	93.6355		77.975	92.5045
									78.038	91.4723	93.6355		78.038	92.5049
									78.1011	91.4733	93.6365		78.1011	92.5054
									78.1641	91.4733	93.6375		78.1641	92.5058
									78.2271	91.4733	93.6375		78.2271	92.5062
									78.2901	91.4733	93.6385		78.2901	92.5066
									78.3532	91.4733	93.6395		78.3532	92.507
									78.4162	91.4733	93.6405		78.4162	92.5074
									78.4792	91.4733	93.6405		78.4792	92.5078
									78.5423	91.4743	93.6415		78.5423	92.5082
									78.6053	91.4743	93.6425		78.6053	92.5086
									78.6683	91.4743	93.6425		78.6683	92.509
									78.7314	91.4743	93.6435		78.7314	92.5094
									78.7944	91.4743	93.6445		78.7944	92.5098
									78.8574	91.4743	93.6445		78.8574	92.5102
									78.9205	91.4743	93.6455		78.9205	92.5106
									78.9835	91.4743	93.6465		78.9835	92.511
									79.0465	91.4753	93.6465		79.0465	92.5114
									79.1095	91.4753	93.6475		79.1095	92.5118
									79.1726	91.4753	93.6485		79.1726	92.5122
									79.2356	91.4753	93.6485		79.2356	92.5126
									79.2986	91.4753	93.6496		79.2986	92.513
									79.3617	91.4753	93.6505		79.3617	92.5134
									79.4247	91.4753	93.6505		79.4247	92.5138
									79.4877	91.4753	93.6516		79.4877	92.5142
									79.5508	91.4763	93.6526		79.5508	92.5146
									79.6138	91.4763	93.6526		79.6138	92.515
									79.6768	91.4763	93.6536		79.6768	92.5154
									79.7399	91.4763	93.6546		79.7399	92.5158
									79.8029	91.4763	93.6546		79.8029	92.5162
									79.8659	91.4763	93.6556		79.8659	92.5165
									79.929	91.4763	93.6566		79.929	92.5169
									79.992	91.4763	93.6566		79.992	92.5173
									80.055	91.4773	93.6576		80.055	92.5177
									80.1181	91.4773	93.6576		80.1181	92.5181
									80.1811	91.4773	93.6586		80.1811	92.5185
									80.2441	91.4773	93.6596		80.2441	92.5189
									80.3071	91.4773	93.6596		80.3071	92.5193
									80.3702	91.4773	93.6606		80.3702	92.5196
									80.4332	91.4773	93.6616		80.4332	92.52
									80.4963	91.4773	93.6616		80.4963	92.5204
									80.5593	91.4783	93.6626		80.5593	92.5208
									80.6223	91.4783	93.6636		80.6223	92.5212
									80.6853	91.4783	93.6636		80.6853	92.5216
									80.7484	91.4783	93.6646		80.7484	92.5219
									80.8114	91.4783	93.6656		80.8114	92.5223
									80.8744	91.4783	93.6656		80.8744	92.5227
									80.9375	91.4783	93.6667		80.9375	92.5231
									81.0005	91.4783	93.6676		81.0005	92.5234
									81.0635	91.4783	93.6676		81.0635	92.5238
									81.1266	91.4793	93.6687		81.1266	92.5242
									81.1896	91.4793	93.6687		81.1896	92.5246
									81.2526	91.4793	93.6697		81.2526	92.525
									81.3157	91.4793	93.6707		81.3157	92.5253
									81.3787	91.4793	93.6707		81.3787	92.5257
									81.4417	91.4793	93.6717		81.4417	92.5261
									81.5048	91.4793	93.6727		81.5048	92.5264
									81.5678	91.4793	93.6727		81.5678	92.5268
									81.6308	91.4793	93.6737		81.6308	92.5272
									81.6938	91.4803	93.6747		81.6938	92.5276
									81.7569	91.4803	93.6747		81.7569	92.5279
									81.8199	91.4803	93.6757		81.8199	92.5283
									81.8829	91.4803	93.6757		81.8829	92.5286
									81.946	91.4803	93.6767		81.946	92.529
									82.009	91.4803	93.6777		82.009	92.5294
									82.072	91.4803	93.6777		82.072	92.5298
									82.1351	91.4803	93.6787		82.1351	92.5301
									82.1981	91.4803	93.6797		82.1981	92.5305
									82.2611	91.4803	93.6797		82.2611	92.5308
									82.3242	91.4813	93.6807		82.3242	92.5312
									82.3872	91.4813	93.6807		82.3872	92.5316
									82.4502	91.4813	93.6817		82.4502	92.5319
									82.5133	91.4813	93.6827		82.5133	92.5323
									82.5763	91.4813	93.6827		82.5763	92.5327
									82.6393	91.4813	93.6838		82.6393	92.533
									82.7023	91.4813	93.6848		82.7023	92.5334
									82.7654	91.4813	93.6848		82.7654	92.5337
									82.8284	91.4813	93.6858		82.8284	92.5341
									82.8915	91.4813	93.6858		82.8915	92.5344
									82.9545	91.4823	93.6868		82.9545	92.5348
									83.0175	91.4823	93.6878		83.0175	92.5352
									83.0805	91.4823	93.6878		83.0805	92.5355
									83.1436	91.4823	93.6888		83.1436	92.5359
									83.2066	91.4823	93.6898		83.2066	92.5362
									83.2696	91.4823	93.6898		83.2696	92.5366
									83.3327	91.4823	93.6908		83.3327	92.5369
									83.3957	91.4823	93.6908		83.3957	92.5373
									83.4587	91.4823	93.6918		83.4587	92.5376
									83.5218	91.4823	93.6928		83.5218	92.538
									83.5848	91.4823	93.6928		83.5848	92.5383
									83.6478	91.4833	93.6938		83.6478	92.5387
									83.7109	91.4833	93.6938		83.7109	92.539
									83.7739	91.4833	93.6948		83.7739	92.5394
									83.8369	91.4833	93.6958		83.8369	92.5397
									83.9	91.4833	93.6958		83.9	92.5401
									83.963	91.4833	93.6968		83.963	92.5404
									84.026	91.4833	93.6968		84.026	92.5408
									84.089	91.4833	93.6978		84.089	92.5411
									84.1521	91.4833	93.6988		84.1521	92.5414
									84.2151	91.4833	93.6988		84.2151	92.5418
									84.2781	91.4833	93.6998		84.2781	92.5421
									84.3412	91.4843	93.6998		84.3412	92.5425
									84.4042	91.4843	93.7009		84.4042	92.5428
									84.4672	91.4843	93.7019		84.4672	92.5432
									84.5303	91.4843	93.7019		84.5303	92.5435
									84.5933	91.4843	93.7029		84.5933	92.5438
									84.6563	91.4843	93.7029		84.6563	92.5442
									84.7194	91.4843	93.7039		84.7194	92.5445
									84.7824	91.4843	93.7049		84.7824	92.5449
									84.8454	91.4843	93.7049		84.8454	92.5452
									84.9085	91.4843	93.7059		84.9085	92.5455
									84.9715	91.4843	93.7059		84.9715	92.5459
									85	91.4843	93.7069		85	92.546
									85.0345	91.4843	93.7069		85.0345	92.5462
									85.0975	91.4853	93.7079		85.0975	92.5465
									85.1606	91.4853	93.7079		85.1606	92.5469
									85.2236	91.4853	93.7089		85.2236	92.5472
									85.2866	91.4853	93.7089		85.2866	92.5475
									85.3497	91.4853	93.7099		85.3497	92.5479
									85.4127	91.4853	93.7099		85.4127	92.5482
									85.4757	91.4853	93.7109		85.4757	92.5485
									85.5388	91.4853	93.7119		85.5388	92.5489
									85.6018	91.4853	93.7119		85.6018	92.5492
									85.6648	91.4853	93.7129		85.6648	92.5495
									85.7279	91.4853	93.7129		85.7279	92.5499
									85.7909	91.4853	93.7139		85.7909	92.5502
									85.8539	91.4853	93.7149		85.8539	92.5505
									85.917	91.4863	93.7149		85.917	92.5508
									85.98	91.4863	93.7159		85.98	92.5512
									86.043	91.4863	93.7159		86.043	92.5515
									86.106	91.4863	93.7169		86.106	92.5518
									86.1691	91.4863	93.7169		86.1691	92.5521
									86.2321	91.4863	93.718		86.2321	92.5525
									86.2952	91.4863	93.719		86.2952	92.5528
									86.3582	91.4863	93.719		86.3582	92.5531
									86.4212	91.4863	93.72		86.4212	92.5534
									86.4842	91.4863	93.72		86.4842	92.5538
									86.5473	91.4863	93.721		86.5473	92.5541
									86.6103	91.4863	93.721		86.6103	92.5544
									86.6733	91.4863	93.722		86.6733	92.5547
									86.7364	91.4873	93.723		86.7364	92.555
									86.7994	91.4873	93.723		86.7994	92.5554
									86.8624	91.4873	93.724		86.8624	92.5557
									86.9255	91.4873	93.724		86.9255	92.556
									86.9885	91.4873	93.725		86.9885	92.5563
									87.0515	91.4873	93.725		87.0515	92.5567
									87.1146	91.4873	93.726		87.1146	92.557
									87.1776	91.4873	93.727		87.1776	92.5573
									87.2406	91.4873	93.727		87.2406	92.5576
									87.3037	91.4873	93.728		87.3037	92.5579
									87.3667	91.4873	93.728		87.3667	92.5582
									87.4297	91.4873	93.729		87.4297	92.5585
									87.4928	91.4873	93.729		87.4928	92.5589
									87.5558	91.4873	93.73		87.5558	92.5592
									87.6188	91.4873	93.73		87.6188	92.5595
									87.6818	91.4883	93.731		87.6818	92.5598
									87.7449	91.4883	93.732		87.7449	92.5601
									87.8079	91.4883	93.732		87.8079	92.5604
									87.8709	91.4883	93.733		87.8709	92.5607
									87.934	91.4883	93.733		87.934	92.561
									87.997	91.4883	93.734		87.997	92.5614
									88.06	91.4883	93.734		88.06	92.5617
									88.1231	91.4883	93.7351		88.1231	92.562
									88.1861	91.4883	93.7351		88.1861	92.5623
									88.2491	91.4883	93.7361		88.2491	92.5626
									88.3122	91.4883	93.7371		88.3122	92.5629
									88.3752	91.4883	93.7371		88.3752	92.5632
									88.4382	91.4883	93.7381		88.4382	92.5635
									88.5012	91.4883	93.7381		88.5012	92.5638
									88.5643	91.4883	93.7391		88.5643	92.5641
									88.6273	91.4883	93.7391		88.6273	92.5644
									88.6903	91.4893	93.7401		88.6903	92.5647
									88.7534	91.4893	93.7401		88.7534	92.565
									88.8164	91.4893	93.7411		88.8164	92.5653
									88.8794	91.4893	93.7421		88.8794	92.5656
									88.9425	91.4893	93.7421		88.9425	92.5659
									89.0055	91.4893	93.7431		89.0055	92.5662
									89.0685	91.4893	93.7431		89.0685	92.5665
									89.1316	91.4893	93.7441		89.1316	92.5668
									89.1946	91.4893	93.7441		89.1946	92.5671
									89.2576	91.4893	93.7451		89.2576	92.5674
									89.3207	91.4893	93.7451		89.3207	92.5677
									89.3837	91.4893	93.7461		89.3837	92.568
									89.4467	91.4893	93.7461		89.4467	92.5683
									89.5097	91.4893	93.7471		89.5097	92.5686
									89.5728	91.4893	93.7471		89.5728	92.5689
									89.6358	91.4893	93.7481		89.6358	92.5692
									89.6988	91.4893	93.7491		89.6988	92.5695
									89.7619	91.4903	93.7491		89.7619	92.5698
									89.8249	91.4903	93.7502		89.8249	92.5701
									89.8879	91.4903	93.7502		89.8879	92.5704
									89.951	91.4903	93.7511		89.951	92.5707
									90.014	91.4903	93.7511		90.014	92.571
									90.077	91.4903	93.7522		90.077	92.5713
									90.1401	91.4903	93.7522		90.1401	92.5716
									90.2031	91.4903	93.7532		90.2031	92.5719
									90.2661	91.4903	93.7532		90.2661	92.5721
									90.3292	91.4903	93.7542		90.3292	92.5724
									90.3922	91.4903	93.7542		90.3922	92.5727
									90.4552	91.4903	93.7552		90.4552	92.573
									90.5183	91.4903	93.7552		90.5183	92.5733
									90.5813	91.4903	93.7562		90.5813	92.5736
									90.6443	91.4903	93.7572		90.6443	92.5739
									90.7074	91.4903	93.7572		90.7074	92.5742
									90.7704	91.4903	93.7582		90.7704	92.5745
									90.8334	91.4903	93.7582		90.8334	92.5747
									90.8965	91.4903	93.7592		90.8965	92.575
									90.9595	91.4903	93.7592		90.9595	92.5753
									91.0225	91.4912	93.7602		91.0225	92.5756
									91.0855	91.4912	93.7602		91.0855	92.5759
									91.1486	91.4912	93.7612		91.1486	92.5762
									91.2116	91.4912	93.7612		91.2116	92.5765
									91.2746	91.4912	93.7622		91.2746	92.5768
									91.3377	91.4912	93.7622		91.3377	92.577
									91.4007	91.4912	93.7632		91.4007	92.5773
									91.4637	91.4912	93.7632		91.4637	92.5776
									91.5268	91.4912	93.7642		91.5268	92.5779
									91.5898	91.4912	93.7642		91.5898	92.5782
									91.6528	91.4912	93.7652		91.6528	92.5784
									91.7159	91.4912	93.7652		91.7159	92.5787
									91.7789	91.4912	93.7662		91.7789	92.579
									91.8419	91.4912	93.7662		91.8419	92.5793
									91.9049	91.4912	93.7673		91.9049	92.5796
									91.968	91.4912	93.7673		91.968	92.5798
									92.031	91.4912	93.7682		92.031	92.5801
									92.094	91.4912	93.7682		92.094	92.5804
									92.1571	91.4912	93.7693		92.1571	92.5807
									92.2201	91.4912	93.7703		92.2201	92.581
									92.2831	91.4912	93.7703		92.2831	92.5812
									92.3462	91.4912	93.7713		92.3462	92.5815
									92.4092	91.4922	93.7713		92.4092	92.5818
									92.4722	91.4922	93.7723		92.4722	92.5821
									92.5353	91.4922	93.7723		92.5353	92.5823
									92.5983	91.4922	93.7733		92.5983	92.5826
									92.6613	91.4922	93.7733		92.6613	92.5829
									92.7244	91.4922	93.7743		92.7244	92.5832
									92.7874	91.4922	93.7743		92.7874	92.5834
									92.8504	91.4922	93.7753		92.8504	92.5837
									92.9135	91.4922	93.7753		92.9135	92.584
									92.9765	91.4922	93.7763		92.9765	92.5842
									93.0395	91.4922	93.7763		93.0395	92.5845
									93.1025	91.4922	93.7773		93.1025	92.5848
									93.1656	91.4922	93.7773		93.1656	92.585
									93.2286	91.4922	93.7783		93.2286	92.5853
									93.2917	91.4922	93.7783		93.2917	92.5856
									93.3547	91.4922	93.7793		93.3547	92.5859
									93.4177	91.4922	93.7793		93.4177	92.5861
									93.4807	91.4922	93.7803		93.4807	92.5864
									93.5438	91.4922	93.7803		93.5438	92.5867
									93.6068	91.4922	93.7813		93.6068	92.5869
									93.6698	91.4922	93.7813		93.6698	92.5872
									93.7329	91.4922	93.7823		93.7329	92.5875
									93.7959	91.4922	93.7823		93.7959	92.5877
									93.8589	91.4922	93.7833		93.8589	92.588
									93.922	91.4922	93.7833		93.922	92.5883
									93.985	91.4922	93.7844		93.985	92.5885
									94.048	91.4932	93.7844		94.048	92.5888
									94.1111	91.4932	93.7854		94.1111	92.5891
									94.1741	91.4932	93.7854		94.1741	92.5893
									94.2371	91.4932	93.7864		94.2371	92.5896
									94.3002	91.4932	93.7864		94.3002	92.5898
									94.3632	91.4932	93.7874		94.3632	92.5901
									94.4262	91.4932	93.7874		94.4262	92.5904
									94.4892	91.4932	93.7874		94.4892	92.5906
									94.5523	91.4932	93.7884		94.5523	92.5909
									94.6153	91.4932	93.7884		94.6153	92.5911
									94.6783	91.4932	93.7894		94.6783	92.5914
									94.7414	91.4932	93.7894		94.7414	92.5917
									94.8044	91.4932	93.7904		94.8044	92.5919
									94.8674	91.4932	93.7904		94.8674	92.5922
									94.9305	91.4932	93.7914		94.9305	92.5924
									94.9935	91.4932	93.7914		94.9935	92.5927
									95.0565	91.4932	93.7924		95.0565	92.593
									95.1196	91.4932	93.7924		95.1196	92.5932
									95.1826	91.4932	93.7934		95.1826	92.5935
									95.2456	91.4932	93.7934		95.2456	92.5937
									95.3087	91.4932	93.7944		95.3087	92.594
									95.3717	91.4932	93.7944		95.3717	92.5943
									95.4347	91.4932	93.7954		95.4347	92.5945
									95.4977	91.4932	93.7954		95.4977	92.5948
									95.5608	91.4932	93.7964		95.5608	92.595
									95.6238	91.4932	93.7964		95.6238	92.5953
									95.6868	91.4932	93.7974		95.6868	92.5955
									95.7499	91.4932	93.7974		95.7499	92.5958
									95.8129	91.4932	93.7984		95.8129	92.596
									95.8759	91.4932	93.7984		95.8759	92.5963
									95.939	91.4932	93.7994		95.939	92.5965
									96.002	91.4942	93.7994		96.002	92.5968
									96.065	91.4942	93.8004		96.065	92.597
									96.1281	91.4942	93.8004		96.1281	92.5973
									96.1911	91.4942	93.8004		96.1911	92.5975
									96.2541	91.4942	93.8015		96.2541	92.5978
									96.3172	91.4942	93.8015		96.3172	92.598
									96.3802	91.4942	93.8025		96.3802	92.5983
									96.4432	91.4942	93.8025		96.4432	92.5985
									96.5062	91.4942	93.8035		96.5062	92.5988
									96.5693	91.4942	93.8035		96.5693	92.599
									96.6323	91.4942	93.8045		96.6323	92.5993
									96.6954	91.4942	93.8045		96.6954	92.5995
									96.7584	91.4942	93.8055		96.7584	92.5998
									96.8214	91.4942	93.8055		96.8214	92.6
									96.8844	91.4942	93.8065		96.8844	92.6003
									96.9475	91.4942	93.8065		96.9475	92.6005
									97.0105	91.4942	93.8075		97.0105	92.6008
									97.0735	91.4942	93.8075		97.0735	92.601
									97.1366	91.4942	93.8075		97.1366	92.6012
									97.1996	91.4942	93.8085		97.1996	92.6015
									97.2626	91.4942	93.8085		97.2626	92.6017
									97.3257	91.4942	93.8095		97.3257	92.602
									97.3887	91.4942	93.8095		97.3887	92.6022
									97.4517	91.4942	93.8105		97.4517	92.6025
									97.5148	91.4942	93.8105		97.5148	92.6027
									97.5778	91.4942	93.8115		97.5778	92.603
									97.6408	91.4942	93.8115		97.6408	92.6032
									97.7039	91.4942	93.8125		97.7039	92.6034
									97.7669	91.4942	93.8125		97.7669	92.6037
									97.8299	91.4942	93.8135		97.8299	92.6039
									97.8929	91.4942	93.8135		97.8929	92.6042
									97.956	91.4942	93.8135		97.956	92.6044
									98.019	91.4942	93.8145		98.019	92.6046
									98.082	91.4942	93.8145		98.082	92.6049
									98.1451	91.4942	93.8155		98.1451	92.6051
									98.2081	91.4942	93.8155		98.2081	92.6054
									98.2711	91.4942	93.8165		98.2711	92.6056
									98.3342	91.4942	93.8165		98.3342	92.6058
									98.3972	91.4942	93.8175		98.3972	92.6061
									98.4602	91.4942	93.8175		98.4602	92.6063
									98.5233	91.4942	93.8186		98.5233	92.6065
									98.5863	91.4952	93.8186		98.5863	92.6068
									98.6493	91.4952	93.8186		98.6493	92.607
									98.7124	91.4952	93.8196		98.7124	92.6072
									98.7754	91.4952	93.8196		98.7754	92.6075
									98.8384	91.4952	93.8206		98.8384	92.6077
									98.9014	91.4952	93.8206		98.9014	92.608
									98.9645	91.4952	93.8216		98.9645	92.6082
									99.0275	91.4952	93.8216		99.0275	92.6084
									99.0905	91.4952	93.8226		99.0905	92.6086
									99.1536	91.4952	93.8226		99.1536	92.6089
									99.2166	91.4952	93.8236		99.2166	92.6091
									99.2796	91.4952	93.8236		99.2796	92.6094
									99.3427	91.4952	93.8236		99.3427	92.6096
									99.4057	91.4952	93.8246		99.4057	92.6098
									99.4687	91.4952	93.8246		99.4687	92.61
									99.5318	91.4952	93.8256		99.5318	92.6103
									99.5948	91.4952	93.8256		99.5948	92.6105
									99.6578	91.4952	93.8266		99.6578	92.6107
									99.7209	91.4952	93.8266		99.7209	92.611
									99.7839	91.4952	93.8276		99.7839	92.6112
									99.8469	91.4952	93.8276		99.8469	92.6114
									99.9099	91.4952	93.8276		99.9099	92.6116
									99.973	91.4952	93.8286		99.973	92.6119
									100	91.4952	93.8286		100	92.612
									100.036	91.4952	93.8286		100.036	92.6121
									100.099	91.4952	93.8296		100.099	92.6123
									100.162	91.4952	93.8296		100.162	92.6126
									100.225	91.4952	93.8306		100.225	92.6128
									100.288	91.4952	93.8306		100.288	92.613
									100.351	91.4952	93.8306		100.351	92.6132
									100.414	91.4952	93.8316		100.414	92.6135
									100.477	91.4952	93.8316		100.477	92.6137
									100.54	91.4952	93.8326		100.54	92.6139
									100.603	91.4952	93.8326		100.603	92.6141
									100.666	91.4952	93.8336		100.666	92.6144
									100.729	91.4952	93.8336		100.729	92.6146
									100.792	91.4952	93.8346		100.792	92.6148
									100.855	91.4952	93.8346		100.855	92.615
									100.918	91.4952	93.8346		100.918	92.6153
									100.981	91.4952	93.8357		100.981	92.6155
									101.045	91.4952	93.8357		101.045	92.6157
									101.108	91.4952	93.8367		101.108	92.6159
									101.171	91.4952	93.8367		101.171	92.6162
									101.234	91.4952	93.8377		101.234	92.6164
									101.297	91.4952	93.8377		101.297	92.6166
									101.36	91.4952	93.8377		101.36	92.6168
									101.423	91.4952	93.8387		101.423	92.617
									101.486	91.4952	93.8387		101.486	92.6173
									101.549	91.4952	93.8397		101.549	92.6175
									101.612	91.4952	93.8397		101.612	92.6177
									101.675	91.4952	93.8407		101.675	92.6179
									101.738	91.4952	93.8407		101.738	92.6181
									101.801	91.4952	93.8407		101.801	92.6184
									101.864	91.4952	93.8417		101.864	92.6186
									101.927	91.4952	93.8417		101.927	92.6188
									101.99	91.4952	93.8427		101.99	92.619
									102.053	91.4952	93.8427		102.053	92.6192
									102.116	91.4952	93.8437		102.116	92.6195
									102.179	91.4952	93.8437		102.179	92.6197
									102.242	91.4952	93.8437		102.242	92.6199
									102.305	91.4952	93.8447		102.305	92.6201
									102.368	91.4952	93.8447		102.368	92.6203
									102.431	91.4952	93.8457		102.431	92.6205
									102.494	91.4952	93.8457		102.494	92.6208
									102.557	91.4952	93.8457		102.557	92.621
									102.62	91.4952	93.8467		102.62	92.6212
									102.683	91.4952	93.8467		102.683	92.6214
									102.746	91.4952	93.8477		102.746	92.6216
									102.809	91.4952	93.8477		102.809	92.6218
									102.872	91.4952	93.8487		102.872	92.622
									102.935	91.4962	93.8487		102.935	92.6222
									102.999	91.4962	93.8487		102.999	92.6225
									103.062	91.4962	93.8497		103.062	92.6227
									103.125	91.4962	93.8497		103.125	92.6229
									103.188	91.4962	93.8508		103.188	92.6231
									103.251	91.4962	93.8508		103.251	92.6233
									103.314	91.4962	93.8508		103.314	92.6235
									103.377	91.4962	93.8517		103.377	92.6237
									103.44	91.4962	93.8517		103.44	92.6239
									103.503	91.4962	93.8528		103.503	92.6242
									103.566	91.4962	93.8528		103.566	92.6244
									103.629	91.4962	93.8538		103.629	92.6246
									103.692	91.4962	93.8538		103.692	92.6248
									103.755	91.4962	93.8538		103.755	92.625
									103.818	91.4962	93.8548		103.818	92.6252
									103.881	91.4962	93.8548		103.881	92.6254
									103.944	91.4962	93.8558		103.944	92.6256
									104.007	91.4962	93.8558		104.007	92.6258
									104.07	91.4962	93.8558		104.07	92.626
									104.133	91.4962	93.8568		104.133	92.6262
									104.196	91.4962	93.8568		104.196	92.6265
									104.259	91.4962	93.8578		104.259	92.6267
									104.322	91.4962	93.8578		104.322	92.6269
									104.385	91.4962	93.8578		104.385	92.6271
									104.448	91.4962	93.8588		104.448	92.6273
									104.511	91.4962	93.8588		104.511	92.6275
									104.574	91.4962	93.8598		104.574	92.6277
									104.637	91.4962	93.8598		104.637	92.6279
									104.7	91.4962	93.8598		104.7	92.6281
									104.763	91.4962	93.8608		104.763	92.6283
									104.826	91.4962	93.8608		104.826	92.6285
									104.889	91.4962	93.8618		104.889	92.6287
									104.952	91.4962	93.8618		104.952	92.6289

## Sheet: Figure 4c
Spectral reflectivity and emissivity of a 25-μm-thick AMTA across 0.3-25 μm wavelength range.
Spectral reflectivity and emissivity of AMTA
Wavelength (μm)	Reflectivity (%)	Emissivity (%)
24.9898	16.0528	83.9472
24.9297	15.9842	84.0158
24.8699	15.9842	84.0158
24.8104	15.8646	84.1354
24.7512	15.6979	84.3021
24.6923	15.4956	84.5044
24.6336	15.268	84.7321
24.5753	15.0224	84.9776
24.5172	14.7643	85.2357
24.4593	14.4897	85.5103
24.4018	14.2168	85.7832
24.3445	13.9779	86.0221
24.2875	13.7706	86.2294
24.2308	13.5983	86.4017
24.1743	13.4069	86.5931
24.1181	13.273	86.727
24.0621	13.179	86.821
24.0064	13.1392	86.8608
23.9509	13.1038	86.8962
23.8958	13.0911	86.9089
23.8408	13.0912	86.9088
23.7861	13.1073	86.8927
23.7317	13.1484	86.8517
23.6775	13.2	86.8
23.6236	13.2327	86.7673
23.5699	13.2966	86.7034
23.5165	13.3503	86.6497
23.4633	13.3971	86.6029
23.4103	13.4404	86.5596
23.3576	13.4788	86.5212
23.3051	13.5226	86.4774
23.2528	13.588	86.412
23.2008	13.6808	86.3192
23.149	13.7686	86.2314
23.0975	13.8463	86.1537
23.0461	13.9204	86.0796
22.995	13.9923	86.0078
22.9442	14.0658	85.9342
22.8935	14.1415	85.8585
22.8431	14.2137	85.7863
22.7929	14.3172	85.6828
22.7429	14.3529	85.6471
22.6931	14.4051	85.5949
22.6436	14.4667	85.5333
22.5942	14.5221	85.4779
22.5451	14.5686	85.4314
22.4962	14.6294	85.3706
22.4475	14.6266	85.3734
22.3991	14.6402	85.3598
22.3508	14.732	85.268
22.3027	14.8178	85.1822
22.2549	14.7728	85.2272
22.2072	14.9206	85.0794
22.1597	15.0218	84.9782
22.1125	15.1259	84.8741
22.0654	15.2451	84.7549
22.0186	15.3815	84.6185
21.9719	15.5358	84.4642
21.9255	15.7017	84.2983
21.8792	15.9096	84.0904
21.8332	16.0914	83.9086
21.7873	16.2727	83.7273
21.7416	16.4517	83.5483
21.6961	16.6293	83.3707
21.6509	16.8049	83.1951
21.6058	16.9754	83.0246
21.5608	17.1385	82.8615
21.5161	17.3004	82.6997
21.4716	17.4667	82.5333
21.4272	17.6471	82.3529
21.383	17.831	82.169
21.339	18.0285	81.9715
21.2952	18.2343	81.7657
21.2516	18.4806	81.5194
21.2081	18.7356	81.2644
21.1648	18.9861	81.0139
21.1217	19.1558	80.8442
21.0788	19.3074	80.6926
21.036	19.3352	80.6648
20.9934	19.468	80.532
20.951	19.6849	80.3151
20.9088	19.8787	80.1213
20.8667	20.0425	79.9575
20.8248	20.1675	79.8325
20.7831	20.245	79.755
20.7415	20.2673	79.7327
20.7001	20.2281	79.7719
20.6589	20.1243	79.8757
20.6178	19.9981	80.0019
20.5769	19.7686	80.2314
20.5362	19.4911	80.5089
20.4956	19.1736	80.8264
20.4551	18.8245	81.1755
20.4149	18.455	81.545
20.3748	18.0792	81.9208
20.3348	17.7118	82.2882
20.295	17.3644	82.6356
20.2554	17.0396	82.9604
20.2159	16.7378	83.2622
20.1766	16.4587	83.5413
20.1374	16.3382	83.6617
20.0984	16.1128	83.8872
20.0595	15.8835	84.1165
20.0208	15.6876	84.3124
19.9822	15.4876	84.5124
19.9438	15.4589	84.5411
19.9055	15.3264	84.6736
19.8674	15.1434	84.8566
19.8294	14.9706	85.0294
19.7915	14.759	85.241
19.7538	14.5517	85.4483
19.7163	14.4286	85.5714
19.6789	14.3224	85.6776
19.6416	14.1561	85.8439
19.6045	14.0809	85.9191
19.5675	14.1477	85.8524
19.5306	14.0539	85.9461
19.4939	13.9783	86.0217
19.4573	13.9112	86.0888
19.4209	13.8317	86.1683
19.3846	13.7759	86.2241
19.3484	13.7624	86.2376
19.3124	13.7127	86.2873
19.2765	13.67	86.33
19.2407	13.6285	86.3715
19.2051	13.5821	86.4179
19.1696	13.5426	86.4574
19.1343	13.5522	86.4478
19.099	13.5022	86.4978
19.0639	13.4482	86.5519
19.0289	13.3875	86.6125
18.9941	13.2674	86.7326
18.9593	13.2454	86.7545
18.9247	13.2151	86.7849
18.8903	13.2013	86.7987
18.8559	13.2047	86.7953
18.8217	13.2225	86.7776
18.7876	13.2522	86.7478
18.7536	13.2921	86.7079
18.7198	13.341	86.659
18.6861	13.3989	86.6011
18.6525	13.4659	86.5341
18.619	13.5368	86.4632
18.5856	13.6322	86.3678
18.5524	13.7118	86.2882
18.5192	13.8418	86.1582
18.4862	13.9515	86.0485
18.4533	14.0598	85.9402
18.4205	14.1661	85.8339
18.3879	14.2709	85.7291
18.3553	14.375	85.6251
18.3229	14.478	85.522
18.2906	14.6076	85.3924
18.2584	14.7	85.3
18.2263	14.7822	85.2178
18.1943	14.8503	85.1497
18.1624	14.9031	85.0969
18.1307	14.9287	85.0713
18.0991	14.9289	85.0711
18.0675	14.9359	85.0641
18.0361	14.9294	85.0706
18.0048	14.9089	85.0911
17.9736	14.8731	85.1269
17.9425	14.8212	85.1788
17.9115	14.7543	85.2457
17.8806	14.6747	85.3253
17.8498	14.6098	85.3902
17.8192	14.5183	85.4817
17.7886	14.4148	85.5852
17.7582	14.3049	85.6951
17.7278	14.2047	85.7953
17.6975	14.1014	85.8986
17.6674	13.9961	86.0039
17.6374	13.8911	86.1089
17.6074	13.8183	86.1817
17.5776	13.7188	86.2812
17.5478	13.6266	86.3734
17.5182	13.523	86.477
17.4886	13.4383	86.5617
17.4592	13.3572	86.6428
17.4298	13.2787	86.7213
17.4006	13.2039	86.7961
17.3715	13.1348	86.8652
17.3424	13.0731	86.9269
17.3135	13.019	86.981
17.2846	12.9716	87.0284
17.2558	12.9293	87.0707
17.2272	12.8904	87.1096
17.1986	12.8544	87.1456
17.1701	12.8214	87.1786
17.1418	12.792	87.2079
17.1135	12.7664	87.2336
17.0853	12.7437	87.2563
17.0572	12.7225	87.2775
17.0292	12.7012	87.2988
17.0012	12.6791	87.3209
16.9734	12.6563	87.3437
16.9457	12.6343	87.3657
16.9181	12.6146	87.3854
16.8905	12.5983	87.4018
16.863	12.5847	87.4153
16.8357	12.5725	87.4275
16.8084	12.5594	87.4406
16.7812	12.5441	87.4559
16.7541	12.5265	87.4735
16.727	12.5075	87.4925
16.7001	12.489	87.511
16.6732	12.472	87.528
16.6465	12.457	87.543
16.6198	12.4431	87.5569
16.5932	12.4289	87.5711
16.5667	12.4132	87.5868
16.5403	12.3959	87.6041
16.514	12.3775	87.6225
16.4877	12.3593	87.6407
16.4615	12.3421	87.6579
16.4354	12.3262	87.6738
16.4094	12.3111	87.6889
16.3835	12.2959	87.7041
16.3577	12.28	87.7199
16.3319	12.2636	87.7364
16.3062	12.2473	87.7527
16.2806	12.2318	87.7682
16.2551	12.2174	87.7826
16.2297	12.203	87.797
16.2043	12.1872	87.8128
16.179	12.1683	87.8317
16.1538	12.1453	87.8547
16.1287	12.1184	87.8816
16.1037	12.0893	87.9107
16.0787	12.0598	87.9402
16.0538	12.0314	87.9686
16.029	12.005	87.995
16.0043	11.9803	88.0197
15.9796	11.9571	88.0429
15.955	11.9351	88.0649
15.9305	11.915	88.085
15.9061	11.8981	88.1019
15.8817	11.8859	88.1141
15.8574	11.8793	88.1208
15.8332	11.8781	88.1219
15.8091	11.8811	88.1189
15.785	11.8864	88.1136
15.761	11.8925	88.1075
15.7371	11.8982	88.1018
15.7133	11.9036	88.0964
15.6895	11.9093	88.0907
15.6658	11.9162	88.0838
15.6422	11.9243	88.0757
15.6186	11.9336	88.0664
15.5951	11.9431	88.0569
15.5717	11.9525	88.0476
15.5484	11.9613	88.0387
15.5251	11.97	88.03
15.5019	11.9788	88.0212
15.4787	11.9875	88.0125
15.4557	11.9953	88.0047
15.4327	12.0006	87.9994
15.4098	12.0019	87.9981
15.3869	11.9981	88.0019
15.3641	11.9895	88.0105
15.3414	11.9775	88.0225
15.3187	11.9638	88.0362
15.2961	11.95	88.05
15.2736	11.9362	88.0638
15.2511	11.9215	88.0785
15.2287	11.9046	88.0954
15.2064	11.884	88.116
15.1841	11.8596	88.1404
15.1619	11.8328	88.1672
15.1398	11.8056	88.1944
15.1177	11.7802	88.2198
15.0957	11.7581	88.2419
15.0738	11.7401	88.2599
15.0519	11.7264	88.2736
15.0301	11.7169	88.2831
15.0083	11.7113	88.2887
14.9866	11.7086	88.2914
14.965	11.7063	88.2937
14.9435	11.7015	88.2985
14.922	11.6923	88.3077
14.9005	11.6786	88.3214
14.8791	11.662	88.338
14.8578	11.6447	88.3553
14.8366	11.6286	88.3714
14.8154	11.6153	88.3847
14.7942	11.606	88.394
14.7732	11.6008	88.3992
14.7522	11.5991	88.4009
14.7312	11.5991	88.4009
14.7103	11.5991	88.4009
14.6895	11.5978	88.4022
14.6687	11.5953	88.4047
14.648	11.5923	88.4077
14.6273	11.5902	88.4098
14.6067	11.5899	88.4101
14.5862	11.5917	88.4083
14.5657	11.5952	88.4048
14.5452	11.5996	88.4004
14.5249	11.6046	88.3954
14.5046	11.6103	88.3897
14.4843	11.6174	88.3826
14.4641	11.6263	88.3737
14.444	11.6375	88.3625
14.4239	11.6503	88.3497
14.4038	11.6639	88.3361
14.3839	11.6773	88.3227
14.3639	11.6903	88.3097
14.3441	11.7032	88.2968
14.3243	11.717	88.283
14.3045	11.7326	88.2673
14.2848	11.7506	88.2494
14.2652	11.7705	88.2295
14.2455	11.7913	88.2087
14.226	11.8118	88.1882
14.2065	11.8312	88.1688
14.1871	11.8491	88.1509
14.1677	11.8661	88.1339
14.1484	11.8825	88.1175
14.1291	11.8987	88.1013
14.1099	11.9141	88.0859
14.0907	11.928	88.072
14.0716	11.9395	88.0605
14.0525	11.9488	88.0512
14.0335	11.9564	88.0436
14.0145	11.9637	88.0363
13.9956	11.972	88.028
13.9768	11.982	88.018
13.958	11.993	88.007
13.9392	12.0035	87.9965
13.9205	12.0113	87.9887
13.9018	12.0141	87.9859
13.8832	12.0107	87.9893
13.8646	12.0005	87.9995
13.8461	11.9834	88.0166
13.8277	11.9592	88.0408
13.8093	11.9275	88.0725
13.7909	11.8873	88.1127
13.7726	11.8375	88.1625
13.7543	11.7778	88.2222
13.7361	11.7091	88.2909
13.7179	11.6336	88.3664
13.6998	11.5543	88.4457
13.6817	11.475	88.525
13.6637	11.399	88.601
13.6457	11.3293	88.6707
13.6278	11.2683	88.7317
13.6099	11.2185	88.7815
13.5921	11.1821	88.8179
13.5743	11.1611	88.8389
13.5565	11.1571	88.8428
13.5389	11.1705	88.8295
13.5212	11.2003	88.7998
13.5036	11.2439	88.7561
13.486	11.2984	88.7016
13.4685	11.3607	88.6393
13.4511	11.4283	88.5717
13.4336	11.4996	88.5004
13.4162	11.5736	88.4264
13.3989	11.6493	88.3507
13.3816	11.7256	88.2744
13.3644	11.801	88.199
13.3472	11.8743	88.1257
13.33	11.9445	88.0555
13.3129	12.0114	87.9886
13.2958	12.0758	87.9242
13.2788	12.1381	87.8619
13.2618	12.1991	87.8009
13.2449	12.2584	87.7416
13.228	12.3154	87.6846
13.2112	12.3694	87.6306
13.1944	12.4199	87.5802
13.1776	12.4671	87.5329
13.1609	12.5119	87.4881
13.1442	12.5552	87.4448
13.1275	12.5975	87.4025
13.111	12.6385	87.3615
13.0944	12.6774	87.3226
13.0779	12.7132	87.2868
13.0614	12.7453	87.2547
13.045	12.7738	87.2262
13.0286	12.7995	87.2005
13.0122	12.823	87.177
12.9959	12.8447	87.1552
12.9797	12.8643	87.1357
12.9634	12.8806	87.1194
12.9473	12.8921	87.1079
12.9311	12.8976	87.1025
12.915	12.8964	87.1036
12.899	12.8885	87.1115
12.8829	12.8743	87.1256
12.8669	12.8541	87.1459
12.851	12.8274	87.1726
12.8351	12.7939	87.2061
12.8192	12.753	87.247
12.8034	12.7044	87.2956
12.7876	12.6486	87.3514
12.7719	12.5869	87.4132
12.7562	12.5206	87.4794
12.7405	12.4515	87.5485
12.7249	12.3813	87.6187
12.7093	12.3118	87.6882
12.6937	12.2453	87.7547
12.6782	12.1851	87.8149
12.6627	12.1353	87.8647
12.6473	12.1003	87.8997
12.6319	12.0837	87.9163
12.6165	12.0878	87.9122
12.6012	12.1123	87.8877
12.5859	12.155	87.845
12.5706	12.212	87.788
12.5554	12.2789	87.7211
12.5402	12.3521	87.6479
12.5251	12.4284	87.5716
12.51	12.506	87.494
12.4949	12.583	87.417
12.4799	12.6577	87.3423
12.4649	12.7282	87.2718
12.4499	12.793	87.207
12.435	12.8509	87.1491
12.4201	12.902	87.098
12.4052	12.9468	87.0532
12.3904	12.9866	87.0134
12.3756	13.0219	86.9781
12.3609	13.0528	86.9472
12.3461	13.0786	86.9214
12.3315	13.0982	86.9018
12.3168	13.1107	86.8893
12.3022	13.1161	86.8839
12.2876	13.1149	86.8851
12.2731	13.108	86.892
12.2586	13.0955	86.9044
12.2441	13.0769	86.9231
12.2297	13.0501	86.9499
12.2153	13.0124	86.9875
12.2009	12.9611	87.0389
12.1866	12.8936	87.1064
12.1723	12.8085	87.1915
12.158	12.7053	87.2947
12.1438	12.5851	87.4149
12.1296	12.4498	87.5502
12.1154	12.3029	87.6971
12.1012	12.1496	87.8504
12.0871	11.9962	88.0038
12.0731	11.8499	88.1501
12.059	11.7181	88.2819
12.045	11.6067	88.3933
12.0311	11.5196	88.4804
12.0171	11.4579	88.5421
12.0032	11.4203	88.5797
11.9893	11.4037	88.5963
11.9755	11.4044	88.5956
11.9617	11.4195	88.5805
11.9479	11.4468	88.5532
11.9341	11.485	88.515
11.9204	11.5329	88.4671
11.9067	11.5891	88.4109
11.8931	11.6516	88.3484
11.8795	11.718	88.282
11.8659	11.7867	88.2133
11.8523	11.8566	88.1434
11.8388	11.9277	88.0723
11.8253	12.0003	87.9997
11.8118	12.0745	87.9255
11.7984	12.1497	87.8503
11.785	12.2247	87.7753
11.7716	12.2978	87.7022
11.7582	12.3678	87.6322
11.7449	12.4343	87.5657
11.7316	12.4975	87.5025
11.7184	12.5579	87.4421
11.7051	12.6151	87.3849
11.692	12.6671	87.3329
11.6788	12.7104	87.2896
11.6656	12.7402	87.2598
11.6525	12.7516	87.2484
11.6395	12.7409	87.2591
11.6264	12.7066	87.2934
11.6134	12.65	87.35
11.6004	12.5754	87.4246
11.5874	12.4896	87.5104
11.5745	12.4015	87.5985
11.5616	12.3208	87.6792
11.5487	12.2572	87.7428
11.5359	12.2187	87.7814
11.5231	12.2105	87.7895
11.5103	12.2345	87.7655
11.4975	12.288	87.712
11.4848	12.3651	87.6349
11.4721	12.4576	87.5424
11.4594	12.5564	87.4436
11.4468	12.6538	87.3462
11.4341	12.7442	87.2558
11.4215	12.8244	87.1756
11.409	12.8931	87.1069
11.3964	12.9498	87.0502
11.3839	12.9947	87.0053
11.3714	13.0279	86.9721
11.359	13.0495	86.9505
11.3466	13.0607	86.9393
11.3342	13.0633	86.9367
11.3218	13.0593	86.9407
11.3095	13.0511	86.9489
11.2971	13.0397	86.9603
11.2848	13.0253	86.9747
11.2726	13.007	86.993
11.2603	12.9833	87.0167
11.2481	12.9531	87.0469
11.2359	12.9164	87.0836
11.2238	12.8741	87.1259
11.2116	12.8278	87.1722
11.1995	12.7795	87.2205
11.1875	12.731	87.269
11.1754	12.6841	87.3159
11.1634	12.6406	87.3594
11.1514	12.6025	87.3975
11.1394	12.5726	87.4274
11.1274	12.5534	87.4466
11.1155	12.5472	87.4528
11.1036	12.5548	87.4452
11.0917	12.5755	87.4245
11.0799	12.6075	87.3925
11.068	12.6481	87.3519
11.0563	12.695	87.305
11.0445	12.7465	87.2535
11.0327	12.8022	87.1978
11.021	12.862	87.138
11.0093	12.9259	87.0741
10.9976	12.9935	87.0065
10.986	13.0637	86.9363
10.9743	13.1354	86.8646
10.9627	13.2075	86.7925
10.9512	13.2801	86.7199
10.9396	13.3534	86.6466
10.9281	13.4284	86.5716
10.9166	13.5053	86.4946
10.9051	13.5841	86.4159
10.8937	13.664	86.336
10.8822	13.7441	86.2559
10.8708	13.824	86.176
10.8594	13.9042	86.0958
10.8481	13.9855	86.0145
10.8367	14.0691	85.9309
10.8254	14.1556	85.8444
10.8141	14.2452	85.7548
10.8029	14.3372	85.6628
10.7916	14.4307	85.5693
10.7804	14.5255	85.4745
10.7692	14.6216	85.3784
10.7581	14.7199	85.2801
10.7469	14.8213	85.1787
10.7358	14.9261	85.0738
10.7247	15.0339	84.9661
10.7136	15.1435	84.8565
10.7025	15.2534	84.7466
10.6915	15.3628	84.6372
10.6805	15.4714	84.5286
10.6695	15.5794	84.4206
10.6585	15.6872	84.3128
10.6476	15.7949	84.2052
10.6367	15.9017	84.0983
10.6258	16.0063	83.9937
10.6149	16.1075	83.8925
10.6041	16.2041	83.7959
10.5932	16.2959	83.7041
10.5824	16.383	83.6171
10.5716	16.4656	83.5344
10.5609	16.5434	83.4565
10.5501	16.6156	83.3844
10.5394	16.6807	83.3193
10.5287	16.7374	83.2626
10.518	16.7851	83.2149
10.5074	16.8239	83.1761
10.4967	16.8549	83.1451
10.4861	16.8793	83.1206
10.4755	16.8982	83.1018
10.4649	16.9117	83.0883
10.4544	16.9197	83.0803
10.4439	16.9221	83.0779
10.4334	16.919	83.081
10.4229	16.9112	83.0888
10.4124	16.9003	83.0997
10.402	16.8875	83.1125
10.3915	16.8738	83.1262
10.3811	16.8595	83.1405
10.3708	16.8443	83.1557
10.3604	16.828	83.172
10.3501	16.8104	83.1896
10.3397	16.7923	83.2077
10.3294	16.7746	83.2254
10.3192	16.7584	83.2416
10.3089	16.7441	83.2559
10.2987	16.7315	83.2685
10.2884	16.7197	83.2803
10.2783	16.7076	83.2924
10.2681	16.6946	83.3054
10.2579	16.6807	83.3193
10.2478	16.6665	83.3335
10.2377	16.6527	83.3473
10.2276	16.6401	83.3599
10.2175	16.6289	83.3711
10.2074	16.6188	83.3812
10.1974	16.6098	83.3902
10.1874	16.6019	83.3981
10.1774	16.5954	83.4046
10.1674	16.5911	83.4089
10.1575	16.5892	83.4108
10.1475	16.5892	83.4107
10.1376	16.59	83.41
10.1277	16.5899	83.4101
10.1178	16.5872	83.4128
10.108	16.5812	83.4188
10.0981	16.5722	83.4278
10.0883	16.5612	83.4388
10.0785	16.5498	83.4502
10.0687	16.5393	83.4607
10.0589	16.5301	83.4699
10.0492	16.5225	83.4775
10.0395	16.516	83.484
10.0297	16.5107	83.4893
10.0201	16.5071	83.4929
10.0104	16.5063	83.4937
10.0007	16.509	83.491
9.9911	16.5157	83.4843
9.98148	16.5261	83.4739
9.97189	16.5388	83.4612
9.9623	16.5521	83.4479
9.95274	16.5644	83.4356
9.9432	16.574	83.426
9.93368	16.5793	83.4207
9.92417	16.5781	83.4219
9.91468	16.5667	83.4333
9.90522	16.5401	83.4599
9.89577	16.492	83.508
9.88633	16.4158	83.5842
9.87691	16.3064	83.6936
9.86752	16.1614	83.8386
9.85814	15.9824	84.0176
9.84877	15.7759	84.2241
9.83943	15.552	84.448
9.83011	15.3243	84.6757
9.8208	15.1077	84.8923
9.8115	14.916	85.084
9.80223	14.7605	85.2395
9.79298	14.6478	85.3522
9.78374	14.5792	85.4208
9.77451	14.551	85.449
9.76531	14.5552	85.4448
9.75613	14.5814	85.4186
9.74696	14.619	85.381
9.7378	14.6591	85.3409
9.72867	14.6959	85.3041
9.71955	14.727	85.273
9.71045	14.7525	85.2475
9.70136	14.7742	85.2258
9.6923	14.7938	85.2062
9.68325	14.8126	85.1874
9.67422	14.8309	85.1691
9.6652	14.8485	85.1515
9.6562	14.8651	85.1349
9.64722	14.8809	85.1191
9.63826	14.8961	85.1039
9.6293	14.9105	85.0895
9.62037	14.9234	85.0766
9.61146	14.9333	85.0667
9.60256	14.9381	85.0619
9.59367	14.9358	85.0642
9.58481	14.9252	85.0748
9.57596	14.9061	85.0939
9.56713	14.8794	85.1206
9.5583	14.8465	85.1535
9.5495	14.8086	85.1914
9.54072	14.7667	85.2334
9.53195	14.7212	85.2788
9.52319	14.673	85.327
9.51446	14.6233	85.3767
9.50574	14.574	85.426
9.49704	14.528	85.472
9.48834	14.4879	85.5121
9.47967	14.4563	85.5437
9.47102	14.4346	85.5653
9.46238	14.4238	85.5762
9.45375	14.4244	85.5756
9.44514	14.437	85.563
9.43654	14.463	85.537
9.42797	14.5036	85.4964
9.4194	14.5601	85.4399
9.41085	14.6328	85.3672
9.40232	14.7208	85.2792
9.39381	14.8224	85.1776
9.38531	14.935	85.065
9.37682	15.0564	84.9437
9.36835	15.1847	84.8153
9.3599	15.3185	84.6815
9.35145	15.4567	84.5433
9.34303	15.5974	84.4026
9.33462	15.7384	84.2616
9.32623	15.8772	84.1228
9.31785	16.0115	83.9885
9.30948	16.1403	83.8597
9.30113	16.2634	83.7366
9.2928	16.3817	83.6184
9.28447	16.4963	83.5037
9.27617	16.6078	83.3922
9.26788	16.7161	83.2839
9.25961	16.8202	83.1798
9.25135	16.9188	83.0812
9.2431	17.0115	82.9885
9.23487	17.0982	82.9018
9.22666	17.1796	82.8204
9.21845	17.2565	82.7435
9.21027	17.3292	82.6708
9.2021	17.3969	82.6031
9.19394	17.4587	82.5413
9.1858	17.5132	82.4868
9.17766	17.56	82.44
9.16955	17.5991	82.4009
9.16145	17.631	82.369
9.15336	17.6562	82.3438
9.14529	17.6743	82.3257
9.13723	17.6839	82.3161
9.12919	17.6826	82.3174
9.12117	17.6682	82.3318
9.11315	17.6383	82.3617
9.10515	17.5913	82.4087
9.09716	17.5255	82.4745
9.08919	17.4391	82.5609
9.08123	17.3295	82.6705
9.07328	17.194	82.806
9.06535	17.0306	82.9694
9.05743	16.8395	83.1604
9.04953	16.6249	83.3751
9.04164	16.3945	83.6055
9.03377	16.1599	83.8401
9.02591	15.9343	84.0657
9.01805	15.7305	84.2695
9.01022	15.5583	84.4417
9.0024	15.4235	84.5765
8.99459	15.3268	84.6732
8.98679	15.2651	84.7349
8.97901	15.2322	84.7678
8.97125	15.2211	84.7789
8.9635	15.2249	84.7751
8.95575	15.2376	84.7624
8.94803	15.2551	84.745
8.94031	15.2746	84.7254
8.93261	15.2953	84.7047
8.92492	15.3174	84.6826
8.91725	15.3419	84.6581
8.90959	15.37	84.63
8.90195	15.4024	84.5975
8.8943	15.4394	84.5606
8.88668	15.4808	84.5192
8.87908	15.5275	84.4725
8.87148	15.5817	84.4183
8.8639	15.6484	84.3516
8.85633	15.7349	84.2651
8.84877	15.85	84.15
8.84123	16.0024	83.9976
8.8337	16.1986	83.8014
8.82618	16.4409	83.5591
8.81868	16.7269	83.2731
8.81118	17.0495	82.9505
8.8037	17.3978	82.6022
8.79624	17.7594	82.2406
8.78878	18.1213	81.8787
8.78134	18.4721	81.5279
8.77391	18.8022	81.1978
8.76649	19.1049	80.895
8.75909	19.3766	80.6234
8.7517	19.6163	80.3837
8.74432	19.826	80.174
8.73695	20.0093	79.9907
8.7296	20.1704	79.8296
8.72226	20.3137	79.6863
8.71492	20.4422	79.5578
8.70761	20.5581	79.4419
8.7003	20.6626	79.3374
8.69301	20.7567	79.2433
8.68573	20.8414	79.1586
8.67846	20.918	79.082
8.67121	20.9881	79.0119
8.66396	21.0528	78.9472
8.65673	21.1125	78.8875
8.64951	21.1671	78.8329
8.6423	21.2161	78.7839
8.63511	21.2593	78.7408
8.62792	21.2968	78.7032
8.62075	21.3297	78.6703
8.61359	21.3592	78.6407
8.60644	21.3866	78.6134
8.5993	21.4123	78.5877
8.59218	21.4362	78.5639
8.58507	21.4576	78.5424
8.57797	21.4762	78.5238
8.57088	21.4917	78.5083
8.5638	21.5045	78.4955
8.55674	21.5151	78.4849
8.54968	21.5238	78.4762
8.54264	21.5302	78.4698
8.53561	21.5338	78.4662
8.52859	21.5335	78.4665
8.52158	21.5289	78.4711
8.51458	21.5206	78.4794
8.5076	21.51	78.49
8.50063	21.4992	78.5008
8.49367	21.4905	78.5095
8.48671	21.4853	78.5147
8.47977	21.4844	78.5156
8.47285	21.4876	78.5123
8.46593	21.4944	78.5057
8.45902	21.5038	78.4962
8.45213	21.5155	78.4845
8.44525	21.529	78.471
8.43837	21.5439	78.4561
8.43151	21.5596	78.4404
8.42466	21.5755	78.4245
8.41783	21.5911	78.4089
8.411	21.6064	78.3936
8.40418	21.6218	78.3782
8.39738	21.6381	78.3619
8.39059	21.6558	78.3442
8.3838	21.6749	78.3251
8.37703	21.6942	78.3058
8.37027	21.7118	78.2882
8.36352	21.725	78.275
8.35678	21.7316	78.2684
8.35005	21.7299	78.2701
8.34333	21.7189	78.2811
8.33663	21.6982	78.3018
8.32993	21.6672	78.3328
8.32324	21.625	78.375
8.31657	21.5704	78.4296
8.30991	21.5018	78.4982
8.30325	21.418	78.582
8.29661	21.318	78.682
8.28998	21.2018	78.7982
8.28336	21.0693	78.9307
8.27675	20.9205	79.0795
8.27014	20.7548	79.2452
8.26355	20.5717	79.4283
8.25698	20.3702	79.6298
8.25041	20.1504	79.8496
8.24385	19.9128	80.0871
8.2373	19.6593	80.3406
8.23076	19.3924	80.6076
8.22424	19.115	80.885
8.21772	18.8298	81.1702
8.21121	18.5398	81.4602
8.20472	18.2476	81.7524
8.19823	17.9564	82.0436
8.19175	17.6697	82.3303
8.18529	17.3913	82.6087
8.17884	17.1253	82.8747
8.17239	16.8748	83.1252
8.16595	16.642	83.358
8.15953	16.4277	83.5723
8.15312	16.2315	83.7685
8.14671	16.0525	83.9475
8.14031	15.8899	84.1101
8.13393	15.7436	84.2565
8.12756	15.6141	84.3859
8.12119	15.5027	84.4973
8.11483	15.4102	84.5898
8.10849	15.3368	84.6632
8.10216	15.2817	84.7183
8.09584	15.2429	84.7571
8.08952	15.2178	84.7822
8.08321	15.2031	84.7969
8.07692	15.1953	84.8047
8.07063	15.1905	84.8095
8.06435	15.1848	84.8152
8.05809	15.1742	84.8258
8.05183	15.1552	84.8448
8.04559	15.1251	84.8749
8.03935	15.083	84.917
8.03312	15.0289	84.9711
8.02691	14.9646	85.0354
8.0207	14.8921	85.1079
8.0145	14.8137	85.1863
8.00831	14.731	85.269
8.00213	14.6453	85.3547
7.99596	14.5573	85.4427
7.9898	14.468	85.532
7.98365	14.3782	85.6218
7.97751	14.2891	85.7109
7.97138	14.2014	85.7986
7.96525	14.1156	85.8844
7.95914	14.0313	85.9686
7.95304	13.9481	86.052
7.94695	13.8654	86.1346
7.94086	13.7838	86.2161
7.93478	13.705	86.295
7.92872	13.6314	86.3686
7.92266	13.5657	86.4343
7.91661	13.5105	86.4895
7.91057	13.4671	86.5329
7.90454	13.4364	86.5636
7.89853	13.4188	86.5812
7.89251	13.4149	86.5851
7.88651	13.4257	86.5743
7.88052	13.4525	86.5475
7.87454	13.4966	86.5034
7.86856	13.5584	86.4416
7.86259	13.6372	86.3628
7.85664	13.7317	86.2683
7.85069	13.8407	86.1593
7.84475	13.9637	86.0363
7.83882	14.1015	85.8985
7.8329	14.2556	85.7444
7.82699	14.4277	85.5723
7.82108	14.6181	85.3819
7.81519	14.8255	85.1745
7.80931	15.0464	84.9536
7.80343	15.276	84.724
7.79756	15.5085	84.4915
7.79171	15.7383	84.2617
7.78586	15.9601	84.0399
7.78002	16.1685	83.8315
7.77418	16.3582	83.6418
7.76836	16.5239	83.4761
7.76255	16.6607	83.3393
7.75674	16.7649	83.2351
7.75094	16.8348	83.1652
7.74515	16.8706	83.1294
7.73937	16.8742	83.1258
7.73361	16.8487	83.1513
7.72784	16.7975	83.2025
7.72209	16.7238	83.2762
7.71634	16.6304	83.3696
7.71061	16.5203	83.4797
7.70487	16.3965	83.6035
7.69915	16.2622	83.7378
7.69344	16.1211	83.8789
7.68774	15.9762	84.0238
7.68204	15.8301	84.1699
7.67636	15.6845	84.3154
7.67068	15.5403	84.4597
7.66501	15.3978	84.6022
7.65935	15.2575	84.7425
7.6537	15.12	84.88
7.64805	14.9858	85.0142
7.64242	14.8555	85.1445
7.63679	14.7285	85.2716
7.63117	14.603	85.397
7.62556	14.4761	85.5239
7.61996	14.3438	85.6562
7.61436	14.2013	85.7987
7.60878	14.0437	85.9563
7.6032	13.8666	86.1334
7.59763	13.6657	86.3343
7.59206	13.438	86.562
7.58651	13.1817	86.8183
7.58097	12.8978	87.1022
7.57543	12.59	87.41
7.5699	12.265	87.7351
7.56438	11.9319	88.0681
7.55886	11.6014	88.3986
7.55336	11.2837	88.7163
7.54786	10.9887	89.0113
7.54237	10.7245	89.2755
7.53689	10.4985	89.5015
7.53142	10.3163	89.6837
7.52595	10.1821	89.8179
7.52049	10.0977	89.9023
7.51505	10.0619	89.9381
7.5096	10.0708	89.9292
7.50417	10.1187	89.8813
7.49874	10.1992	89.8008
7.49333	10.3075	89.6925
7.48792	10.4404	89.5596
7.48251	10.5963	89.4037
7.47712	10.7736	89.2264
7.47173	10.9681	89.0319
7.46635	11.1717	88.8283
7.46098	11.3733	88.6267
7.45561	11.5621	88.4379
7.45026	11.7304	88.2696
7.44491	11.8756	88.1244
7.43957	11.9993	88.0006
7.43424	12.1054	87.8946
7.42891	12.1984	87.8016
7.4236	12.282	87.718
7.41828	12.3586	87.6414
7.41298	12.4294	87.5706
7.40769	12.4946	87.5054
7.4024	12.5544	87.4456
7.39712	12.6094	87.3906
7.39185	12.661	87.339
7.38658	12.7108	87.2892
7.38133	12.7602	87.2398
7.37607	12.8096	87.1904
7.37083	12.8592	87.1408
7.3656	12.909	87.091
7.36037	12.9594	87.0406
7.35515	13.0125	86.9874
7.34994	13.0711	86.9289
7.34473	13.1378	86.8622
7.33954	13.2136	86.7864
7.33434	13.2965	86.7035
7.32916	13.3824	86.6176
7.32398	13.4664	86.5336
7.31882	13.5456	86.4544
7.31365	13.6193	86.3807
7.3085	13.6896	86.3104
7.30335	13.7596	86.2404
7.29822	13.8329	86.1671
7.29308	13.9121	86.0879
7.28796	13.9982	86.0018
7.28284	14.0901	85.9099
7.27773	14.1854	85.8146
7.27262	14.281	85.719
7.26753	14.374	85.626
7.26244	14.4616	85.5384
7.25736	14.5414	85.4586
7.25228	14.6111	85.3889
7.24721	14.6689	85.3311
7.24215	14.7132	85.2868
7.2371	14.7434	85.2566
7.23205	14.7592	85.2408
7.22701	14.7609	85.2391
7.22198	14.7486	85.2514
7.21695	14.7225	85.2775
7.21193	14.6827	85.3173
7.20692	14.6298	85.3702
7.20192	14.5645	85.4355
7.19692	14.4874	85.5126
7.19193	14.3982	85.6018
7.18694	14.2955	85.7045
7.18197	14.1768	85.8232
7.177	14.0394	85.9606
7.17203	13.882	86.118
7.16708	13.707	86.293
7.16213	13.5214	86.4786
7.15719	13.3352	86.6648
7.15225	13.1574	86.8426
7.14732	12.9928	87.0072
7.1424	12.8411	87.1589
7.13748	12.6983	87.3017
7.13257	12.5584	87.4416
7.12767	12.414	87.586
7.12278	12.2576	87.7424
7.11789	12.0814	87.9186
7.11301	11.8798	88.1202
7.10813	11.6505	88.3495
7.10326	11.3965	88.6035
7.0984	11.1268	88.8732
7.09354	10.8555	89.1445
7.08869	10.5993	89.4006
7.08385	10.376	89.6239
7.07902	10.2026	89.7974
7.07419	10.0957	89.9043
7.06937	10.0734	89.9266
7.06455	10.1553	89.8447
7.05974	10.3596	89.6404
7.05494	10.6944	89.3056
7.05014	11.1442	88.8558
7.04535	11.6654	88.3346
7.04057	12.1982	87.8018
7.03579	12.6924	87.3076
7.03102	13.1242	86.8758
7.02626	13.4953	86.5047
7.02151	13.8204	86.1796
7.01675	14.1148	85.8852
7.01201	14.388	85.612
7.00727	14.643	85.357
7.00254	14.8778	85.1222
6.99781	15.0902	84.9098
6.9931	15.2807	84.7193
6.98838	15.4536	84.5464
6.98368	15.6161	84.3839
6.97898	15.7758	84.2242
6.97428	15.9377	84.0623
6.9696	16.1029	83.8971
6.96492	16.2685	83.7315
6.96024	16.4288	83.5712
6.95557	16.5786	83.4214
6.95091	16.7146	83.2854
6.94626	16.8359	83.1641
6.94161	16.9429	83.0571
6.93696	17.0361	82.9639
6.93233	17.1167	82.8833
6.9277	17.1863	82.8137
6.92307	17.2477	82.7523
6.91845	17.3044	82.6956
6.91384	17.3595	82.6405
6.90924	17.4138	82.5863
6.90464	17.4647	82.5353
6.90004	17.5074	82.4926
6.89545	17.5367	82.4634
6.89087	17.5491	82.4509
6.88629	17.5445	82.4555
6.88173	17.5252	82.4748
6.87716	17.4963	82.5037
6.87261	17.4645	82.5355
6.86806	17.4368	82.5632
6.86351	17.4171	82.5829
6.85897	17.4035	82.5965
6.85444	17.39	82.61
6.84991	17.3716	82.6284
6.84539	17.3466	82.6534
6.84087	17.3152	82.6848
6.83636	17.2781	82.7219
6.83186	17.2356	82.7644
6.82736	17.1876	82.8124
6.82287	17.1337	82.8663
6.81838	17.0742	82.9258
6.8139	17.0095	82.9905
6.80943	16.94	83.06
6.80496	16.865	83.135
6.8005	16.7828	83.2172
6.79605	16.6918	83.3082
6.79159	16.5921	83.4079
6.78715	16.4883	83.5117
6.78271	16.3884	83.6116
6.77827	16.2995	83.7005
6.77385	16.2236	83.7764
6.76943	16.1575	83.8425
6.76501	16.0962	83.9038
6.7606	16.0347	83.9652
6.7562	15.9702	84.0298
6.7518	15.9014	84.0986
6.74741	15.8288	84.1712
6.74302	15.754	84.246
6.73864	15.6792	84.3208
6.73426	15.6068	84.3932
6.72989	15.5397	84.4603
6.72553	15.4824	84.5176
6.72117	15.4406	84.5594
6.71681	15.4201	84.5799
6.71247	15.4234	84.5766
6.70813	15.4482	84.5517
6.70379	15.4898	84.5102
6.69946	15.5444	84.4556
6.69513	15.6121	84.3879
6.69081	15.6957	84.3043
6.6865	15.798	84.202
6.68219	15.9183	84.0817
6.67789	16.0489	83.9511
6.67359	16.1772	83.8228
6.6693	16.291	83.709
6.66501	16.3837	83.6163
6.66073	16.4553	83.5447
6.65646	16.5091	83.4909
6.65219	16.5491	83.4509
6.64792	16.5785	83.4215
6.64367	16.6006	83.3994
6.63941	16.6199	83.3801
6.63516	16.6423	83.3577
6.63092	16.6697	83.3303
6.62669	16.696	83.304
6.62245	16.7088	83.2912
6.61823	16.6952	83.3048
6.61401	16.6435	83.3565
6.60979	16.5425	83.4574
6.60558	16.3818	83.6182
6.60137	16.1507	83.8493
6.59718	15.8397	84.1603
6.59298	15.4401	84.5599
6.58879	14.9463	85.0537
6.58461	14.3613	85.6386
6.58043	13.7071	86.293
6.57626	13.0348	86.9652
6.57209	12.422	87.578
6.56793	11.9448	88.0552
6.56377	11.6435	88.3565
6.55962	11.5105	88.4895
6.55547	11.5071	88.4929
6.55133	11.5886	88.4114
6.5472	11.7203	88.2797
6.54307	11.882	88.118
6.53894	12.0647	87.9353
6.53482	12.2653	87.7347
6.53071	12.4816	87.5184
6.5266	12.7078	87.2922
6.52249	12.9338	87.0661
6.51839	13.1469	86.8531
6.5143	13.3347	86.6653
6.51021	13.4887	86.5113
6.50613	13.606	86.394
6.50204	13.6878	86.3122
6.49797	13.7356	86.2644
6.4939	13.7458	86.2542
6.48984	13.7074	86.2926
6.48578	13.6111	86.3889
6.48173	13.4612	86.5388
6.47768	13.2745	86.7255
6.47364	13.0662	86.9338
6.46959	12.8436	87.1564
6.46556	12.6061	87.3939
6.46153	12.3501	87.6499
6.45751	12.0726	87.9274
6.45349	11.7745	88.2255
6.44948	11.4619	88.538
6.44547	11.1454	88.8546
6.44147	10.8362	89.1637
6.43747	10.5408	89.4592
6.43347	10.2558	89.7442
6.42949	9.96701	90.033
6.4255	9.65398	90.346
6.42152	9.30772	90.6923
6.41755	8.95454	91.0455
6.41358	8.65285	91.3471
6.40962	8.44519	91.5548
6.40566	8.32638	91.6736
6.4017	8.26445	91.7356
6.39776	8.23042	91.7696
6.39381	8.20862	91.7914
6.38987	8.19493	91.8051
6.38594	8.19231	91.8077
6.38201	8.2063	91.7937
6.37808	8.24039	91.7596
6.37416	8.29285	91.7071
6.37025	8.35722	91.6428
6.36634	8.42681	91.5732
6.36243	8.49999	91.5
6.35853	8.58275	91.4172
6.35463	8.687	91.313
6.35074	8.82482	91.1752
6.34686	9.0005	90.9995
6.34297	9.20513	90.7949
6.3391	9.41977	90.5802
6.33522	9.62602	90.374
6.33136	9.81481	90.1852
6.32749	9.98736	90.0126
6.32363	10.1506	89.8494
6.31978	10.3118	89.6882
6.31593	10.4748	89.5252
6.31209	10.6394	89.3606
6.30825	10.8015	89.1985
6.30441	10.9558	89.0442
6.30059	11.0984	88.9016
6.29676	11.2277	88.7723
6.29294	11.3444	88.6556
6.28912	11.4498	88.5502
6.28531	11.5445	88.4555
6.2815	11.6277	88.3723
6.2777	11.6976	88.3024
6.2739	11.7528	88.2472
6.27011	11.7932	88.2068
6.26632	11.8201	88.1799
6.26254	11.8354	88.1646
6.25876	11.8409	88.1591
6.25498	11.8372	88.1628
6.25121	11.8247	88.1753
6.24745	11.8031	88.1969
6.24369	11.7734	88.2266
6.23993	11.7375	88.2625
6.23618	11.6985	88.3015
6.23243	11.6602	88.3398
6.22869	11.6261	88.3739
6.22495	11.5986	88.4014
6.22121	11.579	88.421
6.21748	11.5674	88.4326
6.21376	11.5638	88.4362
6.21004	11.5688	88.4312
6.20632	11.5845	88.4155
6.20261	11.6142	88.3858
6.1989	11.6617	88.3383
6.1952	11.73	88.27
6.1915	11.8194	88.1806
6.1878	11.9261	88.0739
6.18412	12.0423	87.9577
6.18043	12.1592	87.8409
6.17675	12.2699	87.7301
6.17307	12.3719	87.6281
6.1694	12.4661	87.5339
6.16573	12.5555	87.4445
6.16207	12.643	87.357
6.15841	12.7301	87.2699
6.15476	12.816	87.184
6.15111	12.8975	87.1025
6.14746	12.9705	87.0295
6.14382	13.0315	86.9685
6.14018	13.079	86.921
6.13655	13.1143	86.8858
6.13291	13.1404	86.8596
6.12929	13.1623	86.8377
6.12567	13.1862	86.8138
6.12206	13.2185	86.7815
6.11844	13.2643	86.7357
6.11484	13.3233	86.6767
6.11123	13.3877	86.6123
6.10763	13.4454	86.5546
6.10404	13.4873	86.5127
6.10045	13.5107	86.4893
6.09686	13.516	86.484
6.09328	13.5027	86.4973
6.0897	13.4666	86.5334
6.08613	13.4003	86.5997
6.08256	13.2953	86.7047
6.07899	13.1465	86.8534
6.07543	12.9583	87.0417
6.07187	12.7452	87.2548
6.06832	12.5245	87.4755
6.06477	12.3035	87.6964
6.06123	12.0715	87.9285
6.05769	11.8045	88.1955
6.05415	11.4845	88.5155
6.05062	11.1211	88.8789
6.04709	10.7542	89.2458
6.04357	10.4271	89.5729
6.04005	10.1591	89.8409
6.03653	9.94284	90.0572
6.03302	9.75846	90.2416
6.02951	9.58617	90.4138
6.02601	9.41248	90.5875
6.02251	9.23228	90.7677
6.01901	9.04879	90.9512
6.01552	8.87143	91.1286
6.01204	8.71134	91.2887
6.00855	8.57638	91.4236
6.00507	8.46828	91.5317
6.0016	8.38369	91.6163
5.99813	8.31764	91.6824
5.99466	8.26697	91.733
5.9912	8.23191	91.7681
5.98774	8.21499	91.785
5.98428	8.21789	91.7821
5.98083	8.23851	91.7615
5.97738	8.27092	91.7291
5.97394	8.3083	91.6917
5.9705	8.34599	91.654
5.96707	8.38247	91.6175
5.96363	8.41859	91.5814
5.96021	8.45626	91.5438
5.95678	8.49798	91.502
5.95337	8.54742	91.4526
5.94995	8.61067	91.3893
5.94654	8.69744	91.3026
5.94313	8.8196	91.1804
5.93973	8.98458	91.0154
5.93632	9.18556	90.8144
5.93293	9.39964	90.6004
5.92954	9.60082	90.3992
5.92615	9.77493	90.2251
5.92276	9.92199	90.078
5.91938	10.0497	89.9503
5.91601	10.1669	89.8331
5.91264	10.2807	89.7193
5.90926	10.396	89.604
5.9059	10.5157	89.4843
5.90254	10.6425	89.3576
5.89918	10.7798	89.2202
5.89583	10.933	89.067
5.89248	11.1079	88.8921
5.88913	11.3056	88.6944
5.88579	11.5177	88.4823
5.88245	11.7267	88.2733
5.87912	11.9156	88.0844
5.87579	12.0773	87.9227
5.87246	12.2157	87.7843
5.86913	12.3412	87.6588
5.86581	12.4635	87.5365
5.8625	12.5876	87.4124
5.85919	12.7125	87.2875
5.85588	12.8323	87.1677
5.85257	12.9399	87.0601
5.84927	13.0305	86.9695
5.84598	13.1039	86.8961
5.84268	13.1649	86.8351
5.83939	13.2227	86.7773
5.83611	13.2906	86.7094
5.83283	13.3833	86.6167
5.82954	13.5112	86.4888
5.82627	13.6713	86.3287
5.823	13.8438	86.1562
5.81973	14.0038	85.9962
5.81647	14.1384	85.8616
5.81321	14.2495	85.7505
5.80995	14.3451	85.6549
5.8067	14.432	85.568
5.80345	14.5128	85.4872
5.8002	14.5873	85.4127
5.79696	14.6535	85.3465
5.79372	14.7107	85.2893
5.79049	14.7598	85.2402
5.78725	14.8043	85.1957
5.78403	14.8495	85.1505
5.7808	14.9006	85.0994
5.77758	14.9619	85.0381
5.77437	15.0344	84.9656
5.77115	15.1153	84.8847
5.76794	15.1984	84.8016
5.76474	15.2782	84.7218
5.76153	15.352	84.648
5.75834	15.4202	84.5798
5.75514	15.4834	84.5166
5.75195	15.541	84.459
5.74876	15.5916	84.4084
5.74557	15.6339	84.3661
5.74239	15.668	84.332
5.73921	15.6966	84.3034
5.73604	15.7237	84.2763
5.73287	15.754	84.246
5.7297	15.7909	84.2091
5.72654	15.8361	84.1639
5.72338	15.8895	84.1105
5.72022	15.9498	84.0502
5.71707	16.0148	83.9852
5.71392	16.0827	83.9173
5.71077	16.151	83.849
5.70763	16.2172	83.7828
5.70449	16.2784	83.7216
5.70135	16.3323	83.6677
5.69822	16.3773	83.6227
5.69509	16.414	83.586
5.69197	16.4451	83.5549
5.68884	16.4754	83.5246
5.68572	16.51	83.49
5.68261	16.5523	83.4477
5.6795	16.6018	83.3982
5.67639	16.6542	83.3458
5.67328	16.7033	83.2967
5.67018	16.7438	83.2562
5.66708	16.774	83.226
5.66399	16.7955	83.2045
5.6609	16.8127	83.1873
5.65781	16.8309	83.1691
5.65472	16.8556	83.1445
5.65164	16.8903	83.1097
5.64856	16.9365	83.0635
5.64549	16.9924	83.0076
5.64242	17.0541	82.9459
5.63935	17.117	82.883
5.63628	17.178	82.822
5.63322	17.2353	82.7647
5.63016	17.2882	82.7118
5.62711	17.3361	82.6639
5.62406	17.3789	82.621
5.62101	17.4173	82.5827
5.61796	17.4528	82.5472
5.61492	17.4877	82.5123
5.61188	17.5238	82.4762
5.60885	17.5614	82.4386
5.60582	17.5987	82.4013
5.60279	17.6319	82.3681
5.59976	17.6577	82.3423
5.59674	17.6738	82.3262
5.59372	17.6808	82.3192
5.59071	17.6815	82.3185
5.58769	17.681	82.319
5.58469	17.6848	82.3152
5.58168	17.6961	82.3039
5.57868	17.7146	82.2854
5.57568	17.7364	82.2636
5.57268	17.7567	82.2433
5.56969	17.773	82.227
5.5667	17.7858	82.2143
5.56371	17.7979	82.2021
5.56073	17.8125	82.1875
5.55775	17.8313	82.1687
5.55477	17.8538	82.1462
5.5518	17.8773	82.1227
5.54883	17.899	82.101
5.54586	17.9167	82.0833
5.5429	17.9306	82.0694
5.53994	17.9422	82.0578
5.53698	17.9535	82.0465
5.53403	17.966	82.034
5.53107	17.9805	82.0195
5.52812	17.9971	82.0029
5.52518	18.0159	81.9841
5.52224	18.0372	81.9628
5.5193	18.062	81.938
5.51636	18.0912	81.9087
5.51343	18.1247	81.8753
5.5105	18.161	81.839
5.50757	18.198	81.802
5.50465	18.2332	81.7668
5.50173	18.265	81.735
5.49881	18.2932	81.7068
5.4959	18.3188	81.6812
5.49299	18.3438	81.6562
5.49008	18.3697	81.6303
5.48718	18.3974	81.6026
5.48427	18.4265	81.5735
5.48137	18.4566	81.5434
5.47848	18.4875	81.5125
5.47559	18.5208	81.4792
5.4727	18.5593	81.4407
5.46981	18.6057	81.3943
5.46693	18.6608	81.3392
5.46405	18.7223	81.2777
5.46117	18.7858	81.2142
5.45829	18.8463	81.1537
5.45542	18.9006	81.0994
5.45256	18.9479	81.0521
5.44969	18.9891	81.0109
5.44683	19.0264	80.9736
5.44397	19.0617	80.9383
5.44111	19.0956	80.9044
5.43826	19.1277	80.8723
5.43541	19.1572	80.8428
5.43256	19.184	80.816
5.42972	19.2096	80.7904
5.42688	19.2375	80.7625
5.42404	19.2719	80.7281
5.4212	19.3156	80.6844
5.41837	19.3675	80.6325
5.41554	19.4232	80.5768
5.41271	19.4771	80.5229
5.40989	19.525	80.475
5.40707	19.5657	80.4343
5.40425	19.6002	80.3998
5.40144	19.6311	80.3689
5.39863	19.6607	80.3393
5.39582	19.6901	80.3099
5.39301	19.7192	80.2808
5.39021	19.7468	80.2532
5.38741	19.7718	80.2282
5.38461	19.7937	80.2063
5.38182	19.8133	80.1867
5.37902	19.8317	80.1683
5.37624	19.8495	80.1505
5.37345	19.8663	80.1337
5.37067	19.8806	80.1194
5.36789	19.8907	80.1093
5.36511	19.8959	80.1041
5.36234	19.8978	80.1022
5.35957	19.9004	80.0996
5.3568	19.9095	80.0905
5.35403	19.9301	80.0699
5.35127	19.9638	80.0362
5.34851	20.0067	79.9933
5.34575	20.0521	79.9479
5.343	20.0932	79.9068
5.34025	20.1265	79.8735
5.3375	20.1521	79.8479
5.33475	20.1719	79.8281
5.33201	20.1887	79.8113
5.32927	20.204	79.796
5.32654	20.2181	79.7819
5.3238	20.23	79.7699
5.32107	20.2384	79.7617
5.31834	20.2421	79.7579
5.31561	20.2416	79.7584
5.31289	20.2378	79.7622
5.31017	20.2319	79.7682
5.30745	20.2243	79.7758
5.30474	20.2145	79.7855
5.30202	20.2015	79.7985
5.29932	20.1843	79.8157
5.29661	20.1628	79.8372
5.29391	20.1384	79.8616
5.2912	20.1129	79.8871
5.28851	20.0881	79.9119
5.28581	20.0643	79.9357
5.28312	20.0406	79.9594
5.28043	20.0153	79.9847
5.27774	19.987	80.013
5.27506	19.9556	80.0444
5.27238	19.9225	80.0775
5.2697	19.8901	80.1099
5.26702	19.8609	80.139
5.26435	19.8368	80.1632
5.26167	19.8183	80.1817
5.25901	19.8052	80.1948
5.25634	19.797	80.203
5.25368	19.7943	80.2057
5.25102	19.7984	80.2015
5.24836	19.8115	80.1885
5.24571	19.8353	80.1647
5.24305	19.87	80.1299
5.2404	19.914	80.086
5.23776	19.9634	80.0366
5.23511	20.0136	79.9864
5.23247	20.0609	79.9391
5.22984	20.1033	79.8967
5.2272	20.1406	79.8594
5.22456	20.1733	79.8267
5.22193	20.2022	79.7978
5.2193	20.2272	79.7728
5.21668	20.2478	79.7522
5.21406	20.2636	79.7364
5.21144	20.2749	79.7251
5.20882	20.2829	79.7171
5.2062	20.2898	79.7102
5.20359	20.2972	79.7028
5.20098	20.3056	79.6945
5.19838	20.3138	79.6862
5.19577	20.32	79.68
5.19317	20.3222	79.6778
5.19057	20.3195	79.6805
5.18798	20.3121	79.6879
5.18538	20.3011	79.6989
5.18279	20.2879	79.7121
5.1802	20.2734	79.7267
5.17762	20.2579	79.7421
5.17503	20.2413	79.7588
5.17245	20.2234	79.7766
5.16987	20.2048	79.7952
5.1673	20.1867	79.8133
5.16472	20.1711	79.8289
5.16215	20.16	79.84
5.15958	20.1553	79.8447
5.15702	20.1586	79.8414
5.15445	20.171	79.829
5.15189	20.1936	79.8064
5.14934	20.2271	79.7729
5.14678	20.2717	79.7284
5.14423	20.3261	79.6739
5.14168	20.388	79.6119
5.13913	20.454	79.546
5.13658	20.5201	79.4799
5.13404	20.583	79.417
5.1315	20.6405	79.3595
5.12896	20.6917	79.3083
5.12643	20.7372	79.2628
5.12389	20.7784	79.2216
5.12136	20.8167	79.1833
5.11884	20.8527	79.1473
5.11631	20.8863	79.1137
5.11379	20.9165	79.0835
5.11127	20.9424	79.0576
5.10875	20.9636	79.0365
5.10624	20.9805	79.0195
5.10372	20.9944	79.0056
5.10121	21.0065	78.9935
5.0987	21.0178	78.9822
5.0962	21.0287	78.9713
5.09369	21.0396	78.9604
5.09119	21.051	78.949
5.0887	21.0641	78.9359
5.0862	21.0803	78.9197
5.08371	21.1011	78.8989
5.08122	21.127	78.873
5.07873	21.1569	78.8431
5.07624	21.1886	78.8114
5.07376	21.2195	78.7805
5.07128	21.2478	78.7522
5.0688	21.2728	78.7272
5.06632	21.2953	78.7047
5.06385	21.3167	78.6833
5.06138	21.3388	78.6612
5.05891	21.3621	78.6379
5.05644	21.3862	78.6138
5.05398	21.4102	78.5898
5.05152	21.4327	78.5673
5.04906	21.4533	78.5467
5.0466	21.4723	78.5277
5.04414	21.4905	78.5095
5.04169	21.509	78.491
5.03924	21.5279	78.4721
5.0368	21.5468	78.4531
5.03435	21.5651	78.4349
5.03191	21.5821	78.4179
5.02947	21.5984	78.4016
5.02703	21.6154	78.3846
5.02459	21.6348	78.3653
5.02216	21.6578	78.3422
5.01973	21.6845	78.3155
5.0173	21.7132	78.2868
5.01487	21.7413	78.2587
5.01245	21.7667	78.2333
5.01003	21.7883	78.2117
5.00761	21.8062	78.1938
5.00519	21.8218	78.1782
5.00278	21.8365	78.1635
5.00037	21.851	78.149
4.99796	21.8653	78.1347
4.99555	21.8783	78.1217
4.99314	21.889	78.111
4.99074	21.897	78.103
4.98834	21.9025	78.0975
4.98594	21.9067	78.0933
4.98355	21.9104	78.0897
4.98115	21.9139	78.0861
4.97876	21.9166	78.0834
4.97637	21.9173	78.0827
4.97399	21.9148	78.0852
4.9716	21.9086	78.0914
4.96922	21.8991	78.1009
4.96684	21.8878	78.1122
4.96446	21.8762	78.1238
4.96209	21.8657	78.1342
4.95971	21.8568	78.1432
4.95734	21.849	78.151
4.95497	21.8418	78.1582
4.95261	21.8346	78.1654
4.95025	21.8274	78.1726
4.94788	21.8205	78.1796
4.94552	21.8141	78.1859
4.94317	21.8083	78.1917
4.94081	21.8025	78.1975
4.93846	21.796	78.204
4.93611	21.788	78.212
4.93376	21.7787	78.2213
4.93141	21.7688	78.2312
4.92907	21.7592	78.2408
4.92673	21.7509	78.2491
4.92439	21.7443	78.2557
4.92205	21.7388	78.2612
4.91972	21.7337	78.2663
4.91738	21.728	78.272
4.91505	21.7216	78.2785
4.91273	21.7147	78.2853
4.9104	21.7085	78.2914
4.90807	21.704	78.296
4.90575	21.7017	78.2983
4.90343	21.7014	78.2986
4.90112	21.7027	78.2973
4.8988	21.7048	78.2952
4.89649	21.7075	78.2925
4.89418	21.711	78.289
4.89187	21.7157	78.2843
4.88956	21.7221	78.2779
4.88726	21.73	78.27
4.88496	21.7388	78.2612
4.88266	21.7476	78.2524
4.88036	21.7554	78.2446
4.87806	21.7621	78.2379
4.87577	21.7682	78.2318
4.87348	21.7747	78.2254
4.87119	21.7822	78.2178
4.8689	21.7911	78.2088
4.86662	21.801	78.199
4.86433	21.8107	78.1893
4.86205	21.8193	78.1807
4.85978	21.8265	78.1735
4.8575	21.8324	78.1676
4.85522	21.8379	78.1621
4.85295	21.8437	78.1563
4.85068	21.8504	78.1496
4.84842	21.8577	78.1423
4.84615	21.8651	78.1349
4.84389	21.8721	78.1279
4.84163	21.8783	78.1217
4.83937	21.8841	78.1159
4.83711	21.89	78.11
4.83485	21.8963	78.1037
4.8326	21.903	78.097
4.83035	21.9094	78.0906
4.8281	21.9148	78.0852
4.82585	21.9187	78.0813
4.82361	21.9211	78.0789
4.82137	21.9228	78.0772
4.81913	21.9249	78.0751
4.81689	21.9285	78.0715
4.81465	21.9338	78.0662
4.81242	21.9405	78.0595
4.81019	21.9477	78.0523
4.80796	21.9547	78.0453
4.80573	21.9612	78.0388
4.8035	21.9676	78.0324
4.80128	21.9746	78.0254
4.79906	21.9828	78.0172
4.79684	21.9927	78.0073
4.79462	22.0036	77.9964
4.7924	22.0151	77.9849
4.79019	22.0264	77.9736
4.78798	22.0375	77.9625
4.78577	22.0488	77.9512
4.78356	22.0609	77.9391
4.78136	22.0744	77.9256
4.77915	22.0889	77.9111
4.77695	22.1037	77.8963
4.77475	22.1176	77.8824
4.77255	22.1295	77.8705
4.77036	22.1392	77.8608
4.76817	22.1472	77.8528
4.76597	22.1544	77.8456
4.76379	22.1618	77.8382
4.7616	22.17	77.83
4.75941	22.1786	77.8214
4.75723	22.1873	77.8127
4.75505	22.1955	77.8045
4.75287	22.2031	77.7969
4.75069	22.2108	77.7892
4.74852	22.2193	77.7807
4.74634	22.2293	77.7707
4.74417	22.2409	77.7591
4.742	22.2535	77.7465
4.73984	22.2661	77.7339
4.73767	22.2779	77.7221
4.73551	22.2887	77.7113
4.73335	22.2987	77.7013
4.73119	22.3089	77.6911
4.72903	22.3197	77.6803
4.72687	22.3314	77.6686
4.72472	22.3435	77.6565
4.72257	22.355	77.645
4.72042	22.3651	77.6349
4.71827	22.3737	77.6263
4.71613	22.3811	77.6189
4.71398	22.3883	77.6117
4.71184	22.3961	77.6039
4.7097	22.4049	77.5951
4.70756	22.4146	77.5854
4.70543	22.4242	77.5758
4.70329	22.4333	77.5667
4.70116	22.4416	77.5584
4.69903	22.4494	77.5506
4.6969	22.4576	77.5424
4.69478	22.4669	77.5331
4.69265	22.4775	77.5225
4.69053	22.4891	77.5109
4.68841	22.5012	77.4988
4.68629	22.5133	77.4867
4.68417	22.5253	77.4747
4.68206	22.5377	77.4623
4.67995	22.5513	77.4487
4.67784	22.5669	77.4331
4.67573	22.5844	77.4156
4.67362	22.6032	77.3968
4.67151	22.6224	77.3776
4.66941	22.6411	77.3589
4.66731	22.6589	77.3411
4.66521	22.6761	77.3239
4.66311	22.6934	77.3066
4.66102	22.7116	77.2884
4.65892	22.7309	77.2691
4.65683	22.7508	77.2493
4.65474	22.7704	77.2296
4.65265	22.789	77.211
4.65057	22.8063	77.1937
4.64848	22.8225	77.1775
4.6464	22.8382	77.1618
4.64432	22.8541	77.1459
4.64224	22.8702	77.1298
4.64016	22.8862	77.1138
4.63809	22.9011	77.0989
4.63601	22.9144	77.0856
4.63394	22.9258	77.0742
4.63187	22.9357	77.0643
4.62981	22.945	77.055
4.62774	22.9545	77.0455
4.62567	22.9643	77.0357
4.62361	22.9742	77.0258
4.62155	22.9834	77.0166
4.61949	22.9914	77.0086
4.61744	22.998	77.002
4.61538	23.0036	76.9964
4.61333	23.009	76.9909
4.61128	23.0151	76.9849
4.60923	23.0219	76.9781
4.60718	23.0293	76.9707
4.60513	23.0365	76.9635
4.60309	23.043	76.957
4.60105	23.0484	76.9516
4.59901	23.0533	76.9467
4.59697	23.0584	76.9416
4.59493	23.0642	76.9358
4.5929	23.0709	76.9292
4.59086	23.078	76.922
4.58883	23.0848	76.9152
4.5868	23.0905	76.9095
4.58478	23.0951	76.9049
4.58275	23.0988	76.9012
4.58072	23.1024	76.8976
4.5787	23.1065	76.8935
4.57668	23.1114	76.8886
4.57466	23.1166	76.8833
4.57265	23.1214	76.8786
4.57063	23.125	76.875
4.56862	23.127	76.873
4.56661	23.1278	76.8722
4.56459	23.1279	76.8721
4.56259	23.1277	76.8723
4.56058	23.1273	76.8727
4.55858	23.1262	76.8738
4.55657	23.1235	76.8765
4.55457	23.1184	76.8816
4.55257	23.1107	76.8893
4.55058	23.1005	76.8995
4.54858	23.0885	76.9115
4.54658	23.0754	76.9246
4.54459	23.0613	76.9387
4.5426	23.046	76.954
4.54061	23.0289	76.9711
4.53863	23.0097	76.9903
4.53664	22.9882	77.0118
4.53466	22.9653	77.0347
4.53267	22.9418	77.0582
4.53069	22.9188	77.0812
4.52872	22.8967	77.1033
4.52674	22.8757	77.1243
4.52476	22.8555	77.1445
4.52279	22.8359	77.1641
4.52082	22.8172	77.1828
4.51885	22.8001	77.1999
4.51688	22.7856	77.2144
4.51492	22.7745	77.2255
4.51295	22.7674	77.2326
4.51099	22.7639	77.2361
4.50903	22.7634	77.2366
4.50707	22.7653	77.2347
4.50511	22.7693	77.2306
4.50315	22.7757	77.2243
4.5012	22.7848	77.2152
4.49925	22.797	77.203
4.49729	22.8123	77.1877
4.49535	22.8304	77.1696
4.4934	22.8504	77.1496
4.49145	22.8718	77.1282
4.48951	22.8942	77.1058
4.48756	22.918	77.082
4.48562	22.9437	77.0563
4.48368	22.9718	77.0281
4.48175	23.0028	76.9972
4.47981	23.0356	76.9644
4.47788	23.0695	76.9305
4.47594	23.1037	76.8963
4.47401	23.138	76.862
4.47208	23.1724	76.8276
4.47015	23.2072	76.7928
4.46823	23.2426	76.7574
4.46631	23.2783	76.7217
4.46438	23.3138	76.6862
4.46246	23.3483	76.6517
4.46054	23.3812	76.6188
4.45862	23.4123	76.5877
4.45671	23.4419	76.5581
4.4548	23.4708	76.5292
4.45288	23.4993	76.5007
4.45097	23.5275	76.4725
4.44906	23.5552	76.4448
4.44715	23.5817	76.4183
4.44525	23.6064	76.3936
4.44334	23.6294	76.3706
4.44144	23.6509	76.3491
4.43954	23.6716	76.3284
4.43764	23.692	76.308
4.43574	23.7123	76.2878
4.43384	23.7319	76.2682
4.43195	23.7502	76.2498
4.43006	23.7666	76.2334
4.42816	23.7812	76.2189
4.42628	23.7939	76.2061
4.42439	23.8056	76.1944
4.4225	23.8166	76.1834
4.42061	23.8269	76.1731
4.41873	23.8361	76.1639
4.41685	23.8435	76.1565
4.41497	23.8486	76.1514
4.41309	23.8512	76.1488
4.41121	23.8517	76.1483
4.40934	23.8508	76.1492
4.40746	23.8489	76.1511
4.40559	23.8464	76.1536
4.40372	23.8428	76.1572
4.40185	23.8376	76.1624
4.39998	23.8304	76.1696
4.39812	23.8213	76.1787
4.39625	23.8107	76.1893
4.39439	23.7994	76.2006
4.39253	23.7879	76.2121
4.39067	23.7765	76.2235
4.38881	23.7647	76.2353
4.38695	23.7518	76.2482
4.3851	23.7373	76.2626
4.38325	23.7211	76.2789
4.3814	23.7033	76.2967
4.37954	23.6848	76.3153
4.3777	23.6659	76.3341
4.37585	23.6469	76.3531
4.374	23.6274	76.3726
4.37216	23.6069	76.3931
4.37032	23.585	76.415
4.36848	23.5618	76.4382
4.36664	23.5378	76.4622
4.3648	23.5139	76.4861
4.36296	23.4909	76.5091
4.36113	23.4692	76.5308
4.35929	23.4487	76.5513
4.35746	23.4288	76.5712
4.35563	23.4092	76.5908
4.3538	23.3898	76.6102
4.35198	23.3709	76.6291
4.35015	23.3532	76.6468
4.34833	23.3372	76.6628
4.34651	23.323	76.677
4.34468	23.3101	76.6899
4.34287	23.2981	76.7018
4.34105	23.2866	76.7134
4.33923	23.2757	76.7243
4.33742	23.2661	76.7339
4.3356	23.259	76.741
4.33379	23.2555	76.7445
4.33198	23.2562	76.7438
4.33017	23.2609	76.7391
4.32836	23.2691	76.7309
4.32656	23.28	76.72
4.32475	23.2931	76.7069
4.32295	23.3085	76.6915
4.32115	23.3265	76.6735
4.31935	23.3472	76.6528
4.31755	23.3703	76.6297
4.31576	23.395	76.6051
4.31396	23.4196	76.5804
4.31217	23.443	76.557
4.31037	23.4645	76.5355
4.30858	23.4842	76.5158
4.3068	23.5027	76.4973
4.30501	23.5208	76.4792
4.30322	23.5386	76.4614
4.30144	23.5555	76.4445
[truncated: 2,888 more rows]

## Sheet: Figure 4d
Blackbody emissivity spectra from 0 to 50 °C.
Wavelength (μm)	Spectral irradiance (W m-2μm-1)
	0 °C	10 °C	20 °C	30 °C	40 °C	50 °C
0.2	1.29755e-103	1.43036e-99	8.35561e-96	2.75435e-92	5.41218e-89	6.65116e-86
0.2015	8.89093e-103	9.14479e-99	5.00805e-95	1.55425e-91	2.88641e-88	3.36422e-85
0.203	5.91966e-102	5.68692e-98	2.92245e-94	8.54667e-91	1.50134e-87	1.66092e-84
0.2045	3.83222e-101	3.44206e-97	1.66138e-93	4.58243e-90	7.62043e-87	8.00793e-84
0.206	2.41365e-100	2.02888e-96	9.2063e-93	2.39695e-89	3.7765e-86	3.77249e-83
0.2075	1.47989e-99	1.16531e-95	4.97548e-92	1.22382e-88	1.82824e-85	1.73736e-82
0.209	8.8383e-99	6.52553e-95	2.62394e-91	6.1024e-88	8.65037e-85	7.82561e-82
0.2105	5.14439e-98	3.56465e-94	1.35105e-90	2.97322e-87	4.00225e-84	3.44922e-81
0.212	2.91988e-97	1.90053e-93	6.79528e-90	1.41616e-86	1.81155e-83	1.48832e-80
0.2135	1.61694e-96	9.89484e-93	3.34024e-89	6.5973e-86	8.02554e-83	6.28989e-80
0.215	8.74063e-96	5.03314e-92	1.60543e-88	3.00737e-85	3.48154e-82	2.60465e-79
0.2165	4.61458e-95	2.50251e-91	7.54836e-88	1.34207e-84	1.47956e-81	1.0573e-78
0.218	2.38054e-94	1.21681e-90	3.47344e-87	5.8657e-84	6.16233e-81	4.20893e-78
0.2195	1.20054e-93	5.78872e-90	1.56496e-86	2.51193e-83	2.51643e-80	1.64377e-77
0.221	5.92158e-93	2.69553e-89	6.90673e-86	1.05443e-82	1.00793e-79	6.30058e-77
0.2225	2.85796e-92	1.22914e-88	2.98709e-85	4.34043e-82	3.96141e-79	2.37111e-76
0.224	1.35027e-91	5.49077e-88	1.26651e-84	1.75274e-81	1.52831e-78	8.76427e-76
0.2255	6.24764e-91	2.40392e-87	5.26656e-84	6.94609e-81	5.78995e-78	3.18295e-75
0.227	2.8322e-90	1.0319e-86	2.14867e-83	2.7025e-80	2.15475e-77	1.13618e-74
0.2285	1.2584e-89	4.34464e-86	8.60401e-83	1.03264e-79	7.88014e-77	3.98762e-74
0.23	5.48244e-89	1.79487e-85	3.38283e-82	3.87655e-79	2.8329e-76	1.3765e-73
0.2315	2.3429e-88	7.27843e-85	1.30636e-81	1.43023e-78	1.00147e-75	4.6749e-73
0.233	9.82475e-88	2.89816e-84	4.95677e-81	5.18772e-78	3.48248e-75	1.56258e-72
0.2345	4.04423e-87	1.13355e-83	1.84858e-80	1.85054e-77	1.19159e-74	5.14183e-72
0.236	1.63474e-86	4.35655e-83	6.7783e-80	6.49398e-77	4.01318e-74	1.66621e-71
0.2375	6.49103e-86	1.64578e-82	2.44449e-79	2.24259e-76	1.33076e-73	5.31869e-71
0.239	2.53264e-85	6.11319e-82	8.67319e-79	7.62335e-76	4.346e-73	1.67289e-70
0.2405	9.71348e-85	2.23342e-81	3.02847e-78	2.55169e-75	1.39825e-72	5.18604e-70
0.242	3.66315e-84	8.02811e-81	1.041e-77	8.41246e-75	4.43305e-72	1.585e-69
0.2435	1.35878e-83	2.84006e-80	3.52363e-77	2.73244e-74	1.38537e-71	4.77707e-69
0.245	4.95895e-83	9.89103e-80	1.1748e-76	8.74647e-74	4.26859e-71	1.42019e-68
0.2465	1.78118e-82	3.39218e-79	3.85914e-76	2.75984e-73	1.29711e-70	4.16572e-68
0.248	6.29836e-82	1.14594e-78	1.24936e-75	8.58655e-73	3.8882e-70	1.20587e-67
0.2495	2.19318e-81	3.81425e-78	3.98726e-75	2.6348e-72	1.15003e-69	3.44574e-67
0.251	7.52255e-81	1.25123e-77	1.25475e-74	7.97586e-72	3.35709e-69	9.72157e-67
0.2525	2.54226e-80	4.04628e-77	3.89448e-74	2.38241e-71	9.67414e-69	2.7087e-66
0.254	8.46743e-80	1.29027e-76	1.19249e-73	7.02368e-71	2.75268e-68	7.4551e-66
0.2555	2.78018e-79	4.05802e-76	3.60311e-73	2.04421e-70	7.73557e-68	2.02725e-65
0.257	9.00104e-79	1.25912e-75	1.07453e-72	5.87483e-70	2.14742e-67	5.44773e-65
0.2585	2.8742e-78	3.85511e-75	3.16361e-72	1.66752e-69	5.89007e-67	1.447e-64
0.26	9.05424e-78	1.16501e-74	9.19732e-72	4.6757e-69	1.5966e-66	3.79973e-64
0.2615	2.81447e-77	3.47566e-74	2.64089e-71	1.29543e-68	4.27789e-66	9.86633e-64
0.263	8.63482e-77	1.02391e-73	7.49107e-71	3.54699e-68	1.13321e-65	2.53373e-63
0.2645	2.61527e-76	2.97914e-73	2.09957e-70	9.60009e-68	2.96841e-65	6.43648e-63
0.266	7.82138e-76	8.5629e-73	5.81569e-70	2.56888e-67	7.69042e-65	1.61771e-62
0.2675	2.31018e-75	2.43187e-72	1.59236e-69	6.79752e-67	1.97093e-64	4.02343e-62
0.269	6.74054e-75	6.82552e-72	4.31055e-69	1.779e-66	4.99765e-64	9.904e-62
0.2705	1.9432e-74	1.89362e-71	1.15388e-68	4.60575e-66	1.25404e-63	2.41334e-61
0.272	5.5361e-74	5.19394e-71	3.05497e-68	1.17978e-65	3.11448e-63	5.8223e-61
0.2735	1.55897e-73	1.40873e-70	8.00109e-68	2.99059e-65	7.657e-63	1.39094e-60
0.275	4.3401e-73	3.77892e-70	2.07331e-67	7.50308e-65	1.86383e-62	3.29104e-60
0.2765	1.19474e-72	1.00275e-69	5.31654e-67	1.86348e-64	4.49259e-62	7.7132e-60
0.278	3.25265e-72	2.63257e-69	1.34933e-66	4.58228e-64	1.07251e-61	1.79094e-59
0.2795	8.75933e-72	6.83922e-69	3.39001e-66	1.11579e-63	2.53621e-61	4.12038e-59
0.281	2.33372e-71	1.7585e-68	8.43238e-66	2.69088e-63	5.94179e-61	9.39437e-59
0.2825	6.1524e-71	4.47573e-68	2.077e-65	6.42812e-63	1.37931e-60	2.12293e-58
0.284	1.60522e-70	1.12781e-67	5.0667e-65	1.52131e-62	3.17308e-60	4.75558e-58
0.2855	4.14558e-70	2.81405e-67	1.22429e-64	3.56748e-62	7.23501e-60	1.05616e-57
0.287	1.05991e-69	6.95372e-67	2.93075e-64	8.2904e-62	1.63529e-59	2.32581e-57
0.2885	2.68323e-69	1.70199e-66	6.95141e-64	1.90951e-61	3.66446e-59	5.0792e-57
0.29	6.72686e-69	4.12685e-66	1.63391e-63	4.35976e-61	8.14218e-59	1.10014e-56
0.2915	1.67033e-68	9.91431e-66	3.80632e-63	9.86859e-61	1.7941e-58	2.36368e-56
0.293	4.10857e-68	2.36022e-65	8.78951e-63	2.21492e-60	3.92085e-58	5.03815e-56
0.2945	1.00124e-67	5.56862e-65	2.01217e-62	4.92977e-60	8.49963e-58	1.06549e-55
0.296	2.41776e-67	1.30229e-64	4.56735e-62	1.08822e-59	1.82792e-57	2.23601e-55
0.2975	5.78588e-67	3.01922e-64	1.02806e-61	2.3828e-59	3.90037e-57	4.65691e-55
0.299	1.37236e-66	6.94002e-64	2.29499e-61	5.17589e-59	8.25843e-57	9.62652e-55
0.3005	3.22677e-66	1.58184e-63	5.08169e-61	1.11549e-58	1.73533e-56	1.97532e-54
0.302	7.52188e-66	3.57568e-63	1.11623e-60	2.3855e-58	3.61917e-56	4.02394e-54
0.3035	1.73859e-65	8.01677e-63	2.43256e-60	5.06265e-58	7.4925e-56	8.13875e-54
0.305	3.98508e-65	1.78295e-62	5.26013e-60	1.06637e-57	1.53987e-55	1.63457e-53
0.3065	9.05938e-65	3.93393e-62	1.12875e-59	2.22956e-57	3.14215e-55	3.26009e-53
0.308	2.04284e-64	8.61225e-62	2.40391e-59	4.62764e-57	6.3665e-55	6.45782e-53
0.3095	4.56978e-64	1.87092e-61	5.08164e-59	9.53617e-57	1.281e-54	1.27061e-52
0.311	1.01422e-63	4.03362e-61	1.06636e-58	1.95123e-56	2.55989e-54	2.48344e-52
0.3125	2.23355e-63	8.63139e-61	2.22158e-58	3.96468e-56	5.08106e-54	4.82226e-52
0.314	4.88129e-63	1.83341e-60	4.59543e-58	8.00048e-56	1.00183e-53	9.30344e-52
0.3155	1.05875e-62	3.86615e-60	9.43928e-58	1.60352e-55	1.96236e-53	1.7835e-51
0.317	2.27942e-62	8.09436e-60	1.9255e-57	3.19248e-55	3.81903e-53	3.39767e-51
0.3185	4.87155e-62	1.68273e-59	3.90108e-57	6.31416e-55	7.38509e-53	6.43284e-51
0.32	1.03364e-61	3.47392e-59	7.85061e-57	1.24073e-54	1.41914e-52	1.21054e-50
0.3215	2.1776e-61	7.12262e-59	1.56942e-56	2.42246e-54	2.71019e-52	2.26435e-50
0.323	4.55547e-61	1.4505e-58	3.11699e-56	4.6999e-54	5.14419e-52	4.21052e-50
0.3245	9.46406e-61	2.93421e-58	6.15077e-56	9.06177e-54	9.70543e-52	7.78378e-50
0.326	1.95278e-60	5.89663e-58	1.20604e-55	1.73647e-53	1.82024e-51	1.43068e-49
0.3275	4.00223e-60	1.17732e-57	2.35e-55	3.30742e-53	3.39388e-51	2.61475e-49
0.329	8.14824e-60	2.33561e-57	4.55079e-55	6.262e-53	6.29146e-51	4.75207e-49
0.3305	1.64808e-59	4.60428e-57	8.75903e-55	1.17863e-52	1.15965e-50	8.58885e-49
0.332	3.31195e-59	9.02018e-57	1.67576e-54	2.20553e-52	2.1255e-50	1.5439e-48
0.3335	6.6133e-59	1.75629e-56	3.18704e-54	4.10353e-52	3.8742e-50	2.76039e-48
0.335	1.31226e-58	3.39894e-56	6.02588e-54	7.59178e-52	7.02303e-50	4.90927e-48
0.3365	2.58776e-58	6.53869e-56	1.13278e-53	1.3967e-51	1.26625e-49	8.68542e-48
0.338	5.07187e-58	1.25047e-55	2.11734e-53	2.55548e-51	2.27092e-49	1.5287e-47
0.3395	9.88069e-58	2.37752e-55	3.93546e-53	4.65027e-51	4.05134e-49	2.67696e-47
0.341	1.91345e-57	4.49446e-55	7.27426e-53	8.41696e-51	7.1902e-49	4.66422e-47
0.3425	3.68375e-57	8.44827e-55	1.33722e-52	1.51542e-50	1.26958e-48	8.08653e-47
0.344	7.05083e-57	1.57916e-54	2.44496e-52	2.71421e-50	2.2304e-48	1.39514e-46
0.3455	1.34184e-56	2.93551e-54	4.44653e-52	4.83631e-50	3.89889e-48	2.3954e-46
0.347	2.53926e-56	5.42717e-54	8.04426e-52	8.57384e-50	6.78206e-48	4.09324e-46
0.3485	4.77844e-56	9.97987e-54	1.44775e-51	1.51236e-49	1.17401e-47	6.96167e-46
0.35	8.94278e-56	1.82545e-53	2.59223e-51	2.6545e-49	2.02255e-47	1.17853e-45
0.3515	1.66455e-55	3.3215e-53	4.61801e-51	4.63644e-49	3.46793e-47	1.986e-45
0.353	3.08167e-55	6.01246e-53	8.18588e-51	8.05916e-49	5.91851e-47	3.33159e-45
0.3545	5.67511e-55	1.0828e-52	1.44389e-50	1.39419e-48	1.00543e-46	5.56395e-45
0.356	1.03966e-54	1.94024e-52	2.53446e-50	2.40056e-48	1.70024e-46	9.25122e-45
0.3575	1.89478e-54	3.45936e-52	4.42739e-50	4.11417e-48	2.86232e-46	1.53152e-44
0.359	3.43568e-54	6.13763e-52	7.69748e-50	7.01875e-48	4.7973e-46	2.52453e-44
0.3605	6.19838e-54	1.08367e-51	1.33202e-49	1.19198e-47	8.00519e-46	4.14375e-44
0.362	1.11271e-53	1.90418e-51	2.29438e-49	2.01527e-47	1.33004e-45	6.77308e-44
0.3635	1.9877e-53	3.33013e-51	3.93397e-49	3.39219e-47	2.20041e-45	1.1025e-43
0.365	3.53357e-53	5.79672e-51	6.71485e-49	5.68499e-47	3.62499e-45	1.7873e-43
0.3665	6.25163e-53	1.00438e-50	1.14105e-48	9.48655e-47	5.94702e-45	2.88577e-43
0.368	1.10082e-52	1.73233e-50	1.93045e-48	1.57629e-46	9.71635e-45	4.6408e-43
0.3695	1.92935e-52	2.97443e-50	3.2518e-48	2.60819e-46	1.58103e-44	7.43384e-43
0.371	3.36587e-52	5.08445e-50	5.45407e-48	4.29772e-46	2.56231e-44	1.18616e-42
0.3725	5.84523e-52	8.65315e-50	9.10907e-48	7.05269e-46	4.13617e-44	1.8854e-42
0.374	1.01053e-51	1.46628e-49	1.51498e-47	1.15269e-45	6.65062e-44	2.98548e-42
0.3755	1.73925e-51	2.47397e-49	2.50921e-47	1.87641e-45	1.06523e-43	4.70973e-42
0.377	2.98032e-51	4.15652e-49	4.13895e-47	3.04246e-45	1.69966e-43	7.40231e-42
0.3785	5.08484e-51	6.95416e-49	6.79965e-47	4.91389e-45	2.70171e-43	1.15917e-41
0.38	8.63823e-51	1.15867e-48	1.11262e-46	7.90583e-45	4.2785e-43	1.80866e-41
0.3815	1.46127e-50	1.92265e-48	1.81339e-46	1.2671e-44	6.75057e-43	2.81199e-41
0.383	2.46157e-50	3.17748e-48	2.94403e-46	2.0232e-44	1.06122e-42	4.35647e-41
0.3845	4.12947e-50	5.23035e-48	4.7612e-46	3.21845e-44	1.66228e-42	6.72573e-41
0.386	6.89919e-50	8.57558e-48	7.6707e-46	5.10099e-44	2.59451e-42	1.03477e-40
0.3875	1.148e-49	1.40056e-47	1.23117e-45	8.05529e-44	4.0353e-42	1.58661e-40
0.389	1.90261e-49	2.27857e-47	1.96872e-45	1.26749e-43	6.2544e-42	2.42455e-40
0.3905	3.14079e-49	3.69291e-47	3.13654e-45	1.98731e-43	9.66054e-42	3.6927e-40
0.392	5.16453e-49	5.96263e-47	4.97896e-45	3.10497e-43	1.4871e-41	5.60568e-40
0.3935	8.45948e-49	9.59156e-47	7.87525e-45	4.83438e-43	2.28149e-41	8.48199e-40
0.395	1.38038e-48	1.53724e-46	1.24121e-44	7.50124e-43	3.48862e-41	1.27929e-39
0.3965	2.24394e-48	2.45477e-46	1.94941e-44	1.15998e-42	5.31695e-41	1.92336e-39
0.398	3.63415e-48	3.90588e-46	3.05105e-44	1.78776e-42	8.0772e-41	2.88261e-39
0.3995	5.86398e-48	6.19272e-46	4.75888e-44	2.74617e-42	1.22311e-40	4.30686e-39
0.401	9.42749e-48	9.78397e-46	7.39751e-44	4.20455e-42	1.84625e-40	6.41505e-39
0.4025	1.5102e-47	1.54042e-45	1.14606e-43	6.41657e-42	2.77812e-40	9.5262e-39
0.404	2.41057e-47	2.41695e-45	1.76966e-43	9.76097e-42	4.16741e-40	1.41037e-38
0.4055	3.8342e-47	3.77938e-45	2.7236e-43	1.48015e-41	6.23229e-40	2.08189e-38
0.407	6.07736e-47	5.88996e-45	4.17819e-43	2.23746e-41	9.29204e-40	3.06412e-38
0.4085	9.59966e-47	9.1487e-45	6.3891e-43	3.37177e-41	1.38125e-39	4.49667e-38
0.41	1.51118e-46	1.41637e-44	9.73893e-43	5.06558e-41	2.04712e-39	6.58003e-38
0.4115	2.37088e-46	2.18567e-44	1.47986e-42	7.5872e-41	3.0251e-39	9.60132e-38
0.413	3.70726e-46	3.36196e-44	2.24171e-42	1.133e-40	4.45734e-39	1.39705e-37
0.4145	5.77781e-46	5.15488e-44	3.38536e-42	1.68691e-40	6.54884e-39	2.02716e-37
[truncated: 19,724 more rows]

## Sheet: Figure 4e
Calculated cooling power of AMTA under different solar irradiance and atmospheric transmittance.
[truncated: 1,002,003+ more rows]

[truncated: 38 more sheets: Figure 4f, Figure 4g, Figure 5c, Figure 5e, Figure 5g, Figure 5j, Supplementary Figure 1a,b, Supplementary Figure 2b,c, Supplementary Figure 4a, Supplementary Figure 5b, Supplementary Figure 5c, Supplementary Figure 5d, Supplementary Figure 5e, Supplementary Figure 5f-h, Supplementary Figure 6c, Supplementary Figure 8a, Supplementary Figure 8b, Supplementary Figure 9, Supplementary Figure 10, Supplementary Figure 12b …]
